# Supplementary material for: 2,2′-Dihydroxy-3,3′-[(1E,1′E)-hydrazine-1,2-diylidenedimethylidyne]dibenzoic acid N,N-dimethylformamide disolvate
Source: Acta Crystallogr Sect E Struct Rep Online. 2008 Dec 24;65(Pt 1):o194–5. doi: 10.1107/S1600536808043134 (PMC2968102; doi:10.1107/S1600536808043134)
Supplement: Supplementary file 1 [file e-65-0o194-sup1.cif]

##############################################################################
###                                                                        ###
###        Electronic paper (Acta Crystallographica Section E)             ###
###                                                                        ###
##############################################################################
#                                                                            #
# This CIF contains the data in a paper accepted for publication in Acta     #
# Crystallographica Section E. It conforms to the requirements of Notes      #
# for Authors for Section E, and has been peer reviewed under the auspices   #
# of the IUCr Commission on Journals.                                        #
#                                                                            #
# Full details of the Crystallographic Information File format               #
# are given in the paper "The Crystallographic Information File (CIF):       #
# a New Standard Archive File for Crystallography" by S. R. Hall, F. H.      #
# Allen and I. D. Brown [Acta Cryst. (1991), A47, 655-685].                  #
#                                                                            #
# The current version of the core CIF dictionary is obtainable from          #
# ftp://ftp.iucr.org/pub/cif_core.dic. The current version number is 2.4.    #
#                                                                            #
# Software is freely available for graphical display of the structure(s) in  #
# this CIF.  For information consult the CIF home page http://www.iucr.org/  #
# cif/home.html                                                              #
#                                                                            #
# This file may be used for bona fide research purposes within the           #
# scientific community so long as proper attribution is given to the journal # 
# article from which it was obtained.                                        #
#                                                                            #
##############################################################################
                                             
data_global
_audit_creation_method     'SHELXL-97'
_journal_date_recd_electronic     2008-12-07
_journal_date_accepted     2008-12-18
_journal_name_full     'Acta Crystallographica, Section E'
_journal_year     2009
_journal_volume     65
_journal_issue      1
_journal_page_first     o194
_journal_page_last     o195
_journal_paper_category     QO
_journal_coeditor_code     LH2745
_publ_contact_author_name     'Geng-Jin-Sheng Cheng'
_publ_contact_author_address
;
College of Pharmacy
Gannan Medical University
Ganzhou, Jiangxi 341000
People's Republic of China
;
_publ_contact_author_email     chengyong2008@gmail.com
_publ_contact_author_fax     '86 797 2845973 '
_publ_contact_author_phone     '86 797 2860226 '
_publ_section_title
;\
2,2'-Dihydroxy-3,3'-[(1<i>E</i>,1'<i>E</i>)-hydrazine-1,2-\
diylidenedimethylidyne]dibenzoic acid <i>N</i>,<i>N</i>-dimethylformamide
disolvate
;
loop_
    _publ_author_name
    _publ_author_footnote
    _publ_author_address
    'Sheng-Sen Zhang' ?
;
College of Pharmacy
Gannan Medical University
Ganzhou, Jiangxi 341000
People's Republic of China
;
    'Geng-Jin-Sheng Cheng' ?
;
College of Pharmacy
Gannan Medical University
Ganzhou, Jiangxi 341000
People's Republic of China
;
    'Yu Lei' ?
;
College of Pharmacy
Gannan Medical University
Ganzhou, Jiangxi 341000
People's Republic of China
;
    'Yin-Bao Li' ?
;
College of Pharmacy
Gannan Medical University
Ganzhou, Jiangxi 341000
People's Republic of China
;
data_I
_audit_creation_method     SHELXL-97
_chemical_name_systematic
;
2,2'-Dihydroxy-3,3'-[(1<i>E</i>,1'<i>E</i>)-hydrazine-1,2-
diylidenedimethylidyne]dibenzoic acid <i>N</i>,<i>N</i>-dimethylformamide
disolvate
;
_chemical_name_common     ?
_chemical_formula_moiety     'C16 H12 N2 O6, 2C3 H7 N O'
_chemical_formula_sum     'C22 H26 N4 O8'
_chemical_formula_iupac     'C16 H12 N2 O6, 2C3 H7 N O'
_chemical_formula_weight     474.47
_chemical_melting_point     443
_symmetry_cell_setting     Monoclinic
_symmetry_space_group_name_H-M     'P 21/c'
_symmetry_space_group_name_Hall     '-P 2ybc'
loop_
    _symmetry_equiv_pos_as_xyz
    'x, y, z'
    '-x, y+1/2, -z+1/2'
    '-x, -y, -z'
    'x, -y-1/2, z-1/2'
_cell_length_a     5.9136(12)
_cell_length_b     10.837(2)
_cell_length_c     18.991(4)
_cell_angle_alpha     90.00
_cell_angle_beta     98.96(3)
_cell_angle_gamma     90.00
_cell_volume     1202.2(4)
_cell_formula_units_Z     2
_cell_measurement_reflns_used     812
_cell_measurement_theta_min     2.071
_cell_measurement_theta_max     15.415
_cell_measurement_temperature     295
_exptl_crystal_description     needle
_exptl_crystal_colour     red
_exptl_crystal_size_max     0.36
_exptl_crystal_size_mid     0.20
_exptl_crystal_size_min     0.16
_exptl_crystal_density_diffrn     1.311
_exptl_crystal_density_meas     ?
_exptl_crystal_density_method     'not measured'
_exptl_crystal_F_000     500
_exptl_absorpt_coefficient_mu     0.101
_exptl_absorpt_correction_type     multi-scan
_exptl_absorpt_process_details     '(SADABS; Sheldrick, 1996)'
_exptl_absorpt_correction_T_min     0.9645
_exptl_absorpt_correction_T_max     0.9840
_exptl_special_details
;
;
_diffrn_ambient_temperature     295
_diffrn_radiation_type     MoK\a
_diffrn_radiation_wavelength     0.71073
_diffrn_radiation_source     'fine-focus sealed tube'
_diffrn_radiation_monochromator     graphite
_diffrn_measurement_device_type     'Bruker SMART CCD area-detector'
_diffrn_measurement_method     '\f and \w scans'
_diffrn_detector_area_resol_mean     ?
_diffrn_reflns_number     7616
_diffrn_reflns_av_R_equivalents     0.0815
_diffrn_reflns_av_sigmaI/netI     0.0900
_diffrn_reflns_theta_min     2.17
_diffrn_reflns_theta_max     24.98
_diffrn_reflns_theta_full     24.98
_diffrn_measured_fraction_theta_max     0.977
_diffrn_measured_fraction_theta_full     0.977
_diffrn_reflns_limit_h_min     -6
_diffrn_reflns_limit_h_max     7
_diffrn_reflns_limit_k_min     -12
_diffrn_reflns_limit_k_max     12
_diffrn_reflns_limit_l_min     -22
_diffrn_reflns_limit_l_max     22
_diffrn_standards_number     0
_diffrn_standards_interval_count     .
_diffrn_standards_interval_time     .
_diffrn_standards_decay_%     0
_refine_special_details
;
Refinement of <i>F</i>^2^ against ALL reflections. The weighted <i>R</i>-factor
<i>wR</i> and goodness of fit <i>S</i> are based on <i>F</i>^2^, conventional
<i>R</i>-factors <i>R</i> are based on <i>F</i>, with <i>F</i> set to zero for
negative <i>F</i>^2^. The threshold expression of <i>F</i>^2^ >
\s(<i>F</i>^2^) is used only for calculating <i>R</i>-factors(gt) <i>etc</i>.
and is not relevant to the choice of reflections for refinement.
<i>R</i>-factors based on <i>F</i>^2^ are statistically about twice as large
as those based on <i>F</i>, and <i>R</i>- factors based on ALL data will be
even larger.
;
_reflns_number_total     1978
_reflns_number_gt     679
_reflns_threshold_expression     >2sigma(I)
_refine_ls_structure_factor_coef     Fsqd
_refine_ls_matrix_type     full
_refine_ls_R_factor_all     0.0828
_refine_ls_R_factor_gt     0.0674
_refine_ls_wR_factor_gt     0.1627
_refine_ls_wR_factor_ref     0.1487
_refine_ls_goodness_of_fit_ref     1.007
_refine_ls_restrained_S_all     1.007
_refine_ls_number_reflns     1978
_refine_ls_number_parameters     159
_refine_ls_number_restraints     0
_refine_ls_hydrogen_treatment     constr
_refine_ls_weighting_scheme     calc
_refine_ls_weighting_details
         'calc w=1/[\s^2^(Fo^2^)+(0.0360P)^2^+0.0220P] where P=(Fo^2^+2Fc^2^)/3'
_atom_sites_solution_hydrogens     geom
_atom_sites_solution_primary     direct
_atom_sites_solution_secondary     difmap
_refine_ls_shift/su_max     0.000
_refine_ls_shift/su_mean     0.000
_refine_diff_density_max     0.136
_refine_diff_density_min     -0.135
_refine_ls_extinction_method     SHELXL
_refine_ls_extinction_coef     0.016(4)
_refine_ls_extinction_expression
                                  'Fc^*^=kFc[1+0.001xFc^2^\l^3^/sin(2\q)]^-1/4^'
loop_
    _atom_type_symbol
    _atom_type_description
    _atom_type_scat_dispersion_real
    _atom_type_scat_dispersion_imag
    _atom_type_scat_source
    'C' 'C' 0.0033 0.0016
                         'International Tables Vol C Tables 4.2.6.8 and 6.1.1.4'
    'H' 'H' 0.0000 0.0000
                         'International Tables Vol C Tables 4.2.6.8 and 6.1.1.4'
    'N' 'N' 0.0061 0.0033
                         'International Tables Vol C Tables 4.2.6.8 and 6.1.1.4'
    'O' 'O' 0.0106 0.0060
                         'International Tables Vol C Tables 4.2.6.8 and 6.1.1.4'
_computing_data_collection     'SMART (Bruker, 2007)'
_computing_cell_refinement     'SAINT (Bruker, 2007)'
_computing_data_reduction     'SAINT (Bruker, 2007)'
_computing_structure_solution     'SHELXS97 (Sheldrick, 2008)'
_computing_structure_refinement     'SHELXL97 (Sheldrick, 2008)'
_computing_molecular_graphics     'SHELXTL (Sheldrick, 2008)'
_computing_publication_material     'SHELXTL (Sheldrick, 2008)'
loop_
    _atom_site_type_symbol
    _atom_site_label
    _atom_site_fract_x
    _atom_site_fract_y
    _atom_site_fract_z
    _atom_site_U_iso_or_equiv
    _atom_site_adp_type
    _atom_site_calc_flag
    _atom_site_refinement_flags
    _atom_site_occupancy
    _atom_site_disorder_assembly
    _atom_site_disorder_group
    N N1 0.9469(6) 0.9471(3) 0.51035(19) 0.0850(12) Uani d . 1 . .
    N N2 0.2954(7) 0.6509(3) 0.23059(19) 0.0830(11) Uani d . 1 . .
    O O1 -0.0194(5) 0.7647(3) 0.34383(15) 0.0925(10) Uani d . 1 . .
    O O2 -0.0718(5) 0.5919(3) 0.40230(16) 0.0978(10) Uani d . 1 . .
    H H2 -0.1983 0.5948 0.3775 0.147 Uiso calc R 1 . .
    O O3 0.3501(5) 0.8896(3) 0.37878(14) 0.0913(10) Uani d . 1 . .
    H H3 0.2293 0.8697 0.3541 0.137 Uiso calc R 1 . .
    O O4 0.5660(5) 0.5621(3) 0.31107(17) 0.1024(11) Uani d . 1 . .
    C C1 0.2520(8) 0.7119(4) 0.4437(2) 0.0735(12) Uani d . 1 . .
    C C2 0.3105(8) 0.6335(4) 0.5012(2) 0.0901(14) Uani d . 1 . .
    H H2A 0.2151 0.5678 0.5079 0.108 Uiso calc R 1 . .
    C C3 0.5105(10) 0.6525(5) 0.5488(2) 0.1046(16) Uani d . 1 . .
    H H3A 0.5491 0.6001 0.5877 0.126 Uiso calc R 1 . .
    C C4 0.6512(8) 0.7496(5) 0.5380(2) 0.0977(16) Uani d . 1 . .
    H H4 0.7858 0.7614 0.5698 0.117 Uiso calc R 1 . .
    C C5 0.5984(8) 0.8308(4) 0.4808(2) 0.0753(13) Uani d . 1 . .
    C C6 0.3970(8) 0.8102(4) 0.4342(2) 0.0717(12) Uani d . 1 . .
    C C7 0.0427(8) 0.6924(5) 0.3928(3) 0.0782(13) Uani d . 1 . .
    C C8 0.7514(9) 0.9333(4) 0.4714(2) 0.0829(13) Uani d . 1 . .
    H H8 0.7050 0.9909 0.4357 0.099 Uiso calc R 1 . .
    C C9 0.4849(9) 0.6507(5) 0.2750(3) 0.0863(14) Uani d . 1 . .
    H H9 0.5674 0.7240 0.2801 0.104 Uiso calc R 1 . .
    C C10 0.1512(9) 0.5403(4) 0.2220(2) 0.1212(18) Uani d . 1 . .
    H H10A 0.2158 0.4811 0.1933 0.182 Uiso calc R 1 . .
    H H10B 0.0001 0.5622 0.1993 0.182 Uiso calc R 1 . .
    H H10C 0.1433 0.5052 0.2680 0.182 Uiso calc R 1 . .
    C C11 0.2066(9) 0.7591(5) 0.1912(3) 0.1217(18) Uani d . 1 . .
    H H11A 0.3080 0.8274 0.2039 0.183 Uiso calc R 1 . .
    H H11B 0.0579 0.7784 0.2024 0.183 Uiso calc R 1 . .
    H H11C 0.1949 0.7432 0.1410 0.183 Uiso calc R 1 . .
loop_
    _atom_site_aniso_label
    _atom_site_aniso_U_11
    _atom_site_aniso_U_22
    _atom_site_aniso_U_33
    _atom_site_aniso_U_12
    _atom_site_aniso_U_13
    _atom_site_aniso_U_23
    N1 0.066(3) 0.093(3) 0.091(3) 0.006(2) 0.000(2) -0.007(2)
    N2 0.079(3) 0.082(3) 0.085(3) -0.017(2) 0.005(2) -0.005(2)
    O1 0.093(2) 0.093(2) 0.084(2) 0.0066(18) -0.0070(18) 0.0125(17)
    O2 0.089(2) 0.093(2) 0.107(3) -0.003(2) 0.0012(19) 0.0162(19)
    O3 0.096(2) 0.094(2) 0.079(2) -0.0056(18) -0.0022(17) 0.0103(17)
    O4 0.098(3) 0.085(2) 0.116(3) -0.001(2) -0.010(2) 0.0036(19)
    C1 0.071(3) 0.078(3) 0.072(3) 0.009(3) 0.014(3) 0.000(3)
    C2 0.092(4) 0.098(3) 0.080(3) 0.001(3) 0.015(3) 0.008(3)
    C3 0.104(4) 0.124(4) 0.080(3) 0.018(4) -0.003(3) 0.022(3)
    C4 0.085(4) 0.119(4) 0.082(4) 0.009(3) -0.009(3) 0.005(3)
    C5 0.083(3) 0.077(3) 0.063(3) 0.021(3) 0.002(3) -0.008(3)
    C6 0.078(3) 0.075(3) 0.062(3) 0.021(3) 0.011(3) 0.001(2)
    C7 0.075(3) 0.069(3) 0.090(4) 0.013(3) 0.012(3) -0.006(3)
    C8 0.089(4) 0.079(3) 0.082(3) 0.020(3) 0.018(3) -0.009(2)
    C9 0.076(4) 0.090(4) 0.094(4) -0.012(3) 0.014(3) -0.007(3)
    C10 0.126(5) 0.116(4) 0.123(4) -0.042(4) 0.023(4) -0.037(3)
    C11 0.118(4) 0.118(4) 0.120(4) -0.009(3) -0.008(3) 0.023(3)
_geom_special_details
;
All e.s.d.'s (except the e.s.d. in the dihedral angle between two l.s. planes)
are estimated using the full covariance matrix. The cell e.s.d.'s are taken
into account individually in the estimation of e.s.d.'s in distances, angles
and torsion angles; correlations between e.s.d.'s in cell parameters are only
used when they are defined by crystal symmetry. An approximate (isotropic)
treatment of cell e.s.d.'s is used for estimating e.s.d.'s involving l.s.
planes.
;
loop_
    _geom_bond_atom_site_label_1
    _geom_bond_atom_site_label_2
    _geom_bond_site_symmetry_2
    _geom_bond_distance
    _geom_bond_publ_flag
    N1 C8 . 1.281(5) ?
    N1 N1 3_776 1.393(6) ?
    N2 C9 . 1.293(5) ?
    N2 C11 . 1.445(5) ?
    N2 C10 . 1.465(5) ?
    O1 C7 . 1.228(5) ?
    O2 C7 . 1.310(5) ?
    O2 H2 . 0.8200 ?
    O3 C6 . 1.354(4) ?
    O3 H3 . 0.8200 ?
    O4 C9 . 1.232(5) ?
    C1 C2 . 1.384(5) ?
    C1 C6 . 1.397(5) ?
    C1 C7 . 1.462(5) ?
    C2 C3 . 1.388(6) ?
    C2 H2A . 0.9300 ?
    C3 C4 . 1.377(6) ?
    C3 H3A . 0.9300 ?
    C4 C5 . 1.395(5) ?
    C4 H4 . 0.9300 ?
    C5 C6 . 1.387(5) ?
    C5 C8 . 1.462(6) ?
    C8 H8 . 0.9300 ?
    C9 H9 . 0.9300 ?
    C10 H10A . 0.9600 ?
    C10 H10B . 0.9600 ?
    C10 H10C . 0.9600 ?
    C11 H11A . 0.9600 ?
    C11 H11B . 0.9600 ?
    C11 H11C . 0.9600 ?
loop_
    _geom_angle_atom_site_label_1
    _geom_angle_atom_site_label_2
    _geom_angle_atom_site_label_3
    _geom_angle_site_symmetry_1
    _geom_angle_site_symmetry_3
    _geom_angle
    _geom_angle_publ_flag
    C8 N1 N1 . 3_776 109.8(5) ?
    C9 N2 C11 . . 123.2(4) ?
    C9 N2 C10 . . 120.1(4) ?
    C11 N2 C10 . . 116.6(4) ?
    C7 O2 H2 . . 109.5 ?
    C6 O3 H3 . . 109.5 ?
    C2 C1 C6 . . 119.1(4) ?
    C2 C1 C7 . . 121.0(5) ?
    C6 C1 C7 . . 119.9(4) ?
    C1 C2 C3 . . 120.4(5) ?
    C1 C2 H2A . . 119.8 ?
    C3 C2 H2A . . 119.8 ?
    C4 C3 C2 . . 119.3(4) ?
    C4 C3 H3A . . 120.4 ?
    C2 C3 H3A . . 120.4 ?
    C3 C4 C5 . . 122.1(5) ?
    C3 C4 H4 . . 118.9 ?
    C5 C4 H4 . . 118.9 ?
    C6 C5 C4 . . 117.5(5) ?
    C6 C5 C8 . . 122.0(4) ?
    C4 C5 C8 . . 120.5(4) ?
    O3 C6 C5 . . 116.5(5) ?
    O3 C6 C1 . . 121.9(4) ?
    C5 C6 C1 . . 121.6(4) ?
    O1 C7 O2 . . 122.3(4) ?
    O1 C7 C1 . . 122.1(5) ?
    O2 C7 C1 . . 115.6(4) ?
    N1 C8 C5 . . 122.5(4) ?
    N1 C8 H8 . . 118.7 ?
    C5 C8 H8 . . 118.7 ?
    O4 C9 N2 . . 125.9(5) ?
    O4 C9 H9 . . 117.0 ?
    N2 C9 H9 . . 117.0 ?
    N2 C10 H10A . . 109.5 ?
    N2 C10 H10B . . 109.5 ?
    H10A C10 H10B . . 109.5 ?
    N2 C10 H10C . . 109.5 ?
    H10A C10 H10C . . 109.5 ?
    H10B C10 H10C . . 109.5 ?
    N2 C11 H11A . . 109.5 ?
    N2 C11 H11B . . 109.5 ?
    H11A C11 H11B . . 109.5 ?
    N2 C11 H11C . . 109.5 ?
    H11A C11 H11C . . 109.5 ?
    H11B C11 H11C . . 109.5 ?
loop_
    _geom_torsion_atom_site_label_1
    _geom_torsion_atom_site_label_2
    _geom_torsion_atom_site_label_3
    _geom_torsion_atom_site_label_4
    _geom_torsion_site_symmetry_1
    _geom_torsion_site_symmetry_2
    _geom_torsion_site_symmetry_3
    _geom_torsion_site_symmetry_4
    _geom_torsion
    _geom_torsion_publ_flag
    C6 C1 C2 C3 . . . . 0.1(6) ?
    C7 C1 C2 C3 . . . . 179.5(4) y
    C1 C2 C3 C4 . . . . -0.5(7) ?
    C2 C3 C4 C5 . . . . 0.6(8) ?
    C3 C4 C5 C6 . . . . -0.3(7) ?
    C3 C4 C5 C8 . . . . 179.5(4) y
    C4 C5 C6 O3 . . . . -179.5(4) y
    C8 C5 C6 O3 . . . . 0.7(6) ?
    C4 C5 C6 C1 . . . . -0.2(6) ?
    C8 C5 C6 C1 . . . . -180.0(4) y
    C2 C1 C6 O3 . . . . 179.5(4) ?
    C7 C1 C6 O3 . . . . 0.1(6) ?
    C2 C1 C6 C5 . . . . 0.3(6) ?
    C7 C1 C6 C5 . . . . -179.2(4) y
    C2 C1 C7 O1 . . . . 175.7(4) ?
    C6 C1 C7 O1 . . . . -4.9(6) ?
    C2 C1 C7 O2 . . . . -5.4(6) ?
    C6 C1 C7 O2 . . . . 174.1(4) y
    N1 N1 C8 C5 3_776 . . . -179.4(4) y
    C6 C5 C8 N1 . . . . -173.9(4) y
    C4 C5 C8 N1 . . . . 6.4(6) ?
    C11 N2 C9 O4 . . . . 178.3(5) y
    C10 N2 C9 O4 . . . . 2.7(7) ?
loop_
    _geom_hbond_atom_site_label_D
    _geom_hbond_atom_site_label_H
    _geom_hbond_atom_site_label_A
    _geom_hbond_site_symmetry_A
    _geom_hbond_distance_DH
    _geom_hbond_distance_HA
    _geom_hbond_distance_DA
    _geom_hbond_angle_DHA
    C9 H9 O1 1_655 0.93 2.59 3.261(6) 129.5
    C2 H2A O2 . 0.93 2.43 2.742(6) 99.4
    O3 H3 O1 . 0.82 1.85 2.568(4) 146.2
    O2 H2 O4 1_455 0.82 1.76 2.557(4) 161.9
