# Supplementary material for: 2,2′-Dihydroxy-3,3′-[(1E,1′E)-hydrazine-1,2-diylidenedimethylidyne]dibenzoic acid N,N-dimethylformamide disolvate
Source: Acta Crystallogr Sect E Struct Rep Online. 2008 Dec 24;65(Pt 1):o194–5. doi: 10.1107/S1600536808043134 (PMC2968102; doi:10.1107/S1600536808043134)
Supplement: Supplementary file 2 [file e-65-0o194-Isup2.hkl]

# 
# h,k,l, Fc-squared, Fo-squared, sigma(Fo-squared) and status flag 
# 
data_I
_shelx_title ' 123 in P2(1)/c' 
_shelx_refln_list_code          4 
_shelx_F_calc_maximum       80.40 
_exptl_crystal_F_000       500.00 
_reflns_d_resolution_high  0.8395 
 
loop_ 
 _symmetry_equiv_pos_as_xyz 
 'x, y, z' 
 '-x, y+1/2, -z+1/2' 
 '-x, -y, -z' 
 'x, -y-1/2, z-1/2' 
 
_cell_length_a     5.9136 
_cell_length_b    10.8372 
_cell_length_c    18.9909 
_cell_angle_alpha  90.000 
_cell_angle_beta   98.957 
_cell_angle_gamma  90.000 
 
_shelx_F_squared_multiplier     1.000 
 
loop_ 
 _refln_index_h 
 _refln_index_k 
 _refln_index_l 
 _refln_F_squared_calc 
 _refln_F_squared_meas 
 _refln_F_squared_sigma 
 _refln_observed_status 
   1   0   0      565.61      548.39     19.51 o 
   2   0   0      466.00      500.84     16.67 o 
   3   0   0      976.64      989.54     29.33 o 
   4   0   0      115.87      108.10     13.10 o 
   5   0   0        0.10       -1.89      6.82 o 
   6   0   0        2.52       -5.91      9.88 o 
   1   1   0     3094.89     2670.61     38.07 o 
   4   1   0        4.23       -3.73      3.78 o 
   5   1   0        0.45        4.98      5.68 o 
   6   1   0        2.71        6.24      8.71 o 
   0   2   0     3509.52     3701.47     53.25 o 
   2   2   0        0.40        3.70      2.64 o 
   4   2   0       43.21       82.81      8.17 o 
   5   2   0       14.91       12.19      6.76 o 
   6   2   0        1.85        8.37      9.07 o 
   1   3   0      266.13      307.77      7.75 o 
   3   3   0       52.74       45.22      5.37 o 
   4   3   0       15.60       15.17      6.73 o 
   5   3   0      181.15      189.94     18.75 o 
   6   3   0        4.14        9.07     13.05 o 
   0   4   0      213.12      197.32     10.09 o 
   4   4   0        9.38       17.23      6.36 o 
   5   4   0       68.86       96.08     14.72 o 
   6   4   0        0.64        9.49     10.32 o 
   1   5   0      746.32      761.53     16.53 o 
   3   5   0       69.67       72.20      7.88 o 
   4   5   0      107.12      120.56     13.62 o 
   5   5   0       31.64       32.92     12.23 o 
   6   5   0        0.01       -3.25      9.27 o 
   0   6   0      335.69      324.36     12.93 o 
   1   6   0      569.47      578.57     19.03 o 
   2   6   0        0.03        1.91      3.10 o 
   3   6   0       37.71       29.68      7.29 o 
   4   6   0        0.63        6.52      6.53 o 
   5   6   0        0.00       -0.88      9.25 o 
   6   6   0        0.42        6.86     10.49 o 
   2   7   0       78.18       81.24     11.27 o 
   3   7   0        7.44        6.91      6.89 o 
   4   7   0        6.90        8.76      7.68 o 
   5   7   0        1.05        1.94      8.40 o 
   0   8   0       52.99       57.41      8.46 o 
   1   8   0        1.71        1.45      4.26 o 
   2   8   0       53.36       52.25      8.80 o 
   3   8   0        9.80       16.79      7.91 o 
   4   8   0        0.24        3.82      7.45 o 
   5   8   0        7.10       11.74      9.59 o 
   1   9   0       13.17        8.52      6.06 o 
   2   9   0        0.32        5.26      6.29 o 
   3   9   0        7.26       10.04      8.15 o 
   4   9   0        0.27        5.55      8.59 o 
   0  10   0       31.99       55.43     18.98 o 
   1  10   0       10.18        7.95      7.80 o 
   2  10   0        0.35       -0.17      7.58 o 
   3  10   0        2.37       -3.71      8.11 o 
   4  10   0        2.60        1.35      9.76 o 
   1  11   0       25.43       43.11     14.43 o 
   2  11   0        5.48        0.75      9.85 o 
   3  11   0        4.18        3.72     10.15 o 
   0  12   0        0.27       14.33     18.24 o 
   1  12   0        1.02        4.57     12.93 o 
   2  12   0        1.19       -9.76     12.89 o 
  -6   1   1        7.03       15.22      7.85 o 
  -5   1   1        9.98        6.38      5.79 o 
  -4   1   1        3.60        4.59      4.61 o 
  -2   1   1       27.66       22.92      3.43 o 
   0   1   1      189.78      191.36      3.52 o 
   3   1   1      917.98      874.92     19.51 o 
   4   1   1       21.05       16.36      5.55 o 
   5   1   1       28.02       18.95      7.86 o 
   6   1   1        0.04        0.27      8.18 o 
  -6   2   1        0.09       -1.55      8.46 o 
  -5   2   1        1.08        0.60      5.42 o 
  -4   2   1      115.73      121.20      9.48 o 
  -3   2   1      536.22      516.98     17.94 o 
  -2   2   1      417.74      428.43     11.44 o 
  -1   2   1      466.18      485.46      8.27 o 
   0   2   1     2582.52     2620.25     27.85 o 
   3   2   1       54.54       61.62      7.32 o 
   4   2   1        7.46       26.62     10.74 o 
   5   2   1       90.92       94.16     12.77 o 
   6   2   1        1.74        5.32      8.12 o 
  -6   3   1        7.69       12.93     10.94 o 
  -5   3   1      137.77      126.62     14.66 o 
  -4   3   1       95.92      111.07     11.80 o 
  -3   3   1       10.77       11.59      3.68 o 
  -2   3   1      105.17      104.39      5.58 o 
   0   3   1      699.17      650.88     10.57 o 
   1   3   1      740.22      752.90     15.41 o 
   4   3   1      288.12      298.82     18.41 o 
   5   3   1        0.29        9.98      9.14 o 
   6   3   1        0.54       -2.25      8.68 o 
  -6   4   1        0.23        4.33     10.26 o 
  -5   4   1       10.94       19.99      8.66 o 
  -4   4   1       60.49       54.29      8.40 o 
  -3   4   1      130.19      140.55      9.68 o 
  -2   4   1      330.70      374.26     11.30 o 
   0   4   1      374.18      410.65      8.84 o 
   2   4   1      225.57      293.84     10.89 o 
   3   4   1        0.00       -1.84      3.26 o 
   4   4   1       32.85       31.93      9.67 o 
   5   4   1       13.38       14.52      8.45 o 
   6   4   1        1.77        2.69     10.39 o 
  -6   5   1        0.13        5.37     11.41 o 
  -5   5   1       18.58       16.19      8.78 o 
  -4   5   1        4.73       -1.72      5.80 o 
  -3   5   1       15.63       11.84      4.52 o 
  -2   5   1      244.72      261.77     11.95 o 
   0   5   1       34.84       32.14      3.39 o 
   1   5   1      344.37      302.26     14.05 o 
   2   5   1      122.35      112.89      7.78 o 
   3   5   1       45.39       53.19      7.50 o 
   4   5   1       62.28       58.19     14.15 o 
   5   5   1        1.60       -3.88      7.55 o 
   6   5   1        0.82       11.73     10.45 o 
  -6   6   1        0.55       18.84     13.12 o 
  -5   6   1       40.38       32.88     10.21 o 
  -4   6   1        2.84        4.96      6.24 o 
  -2   6   1      113.70      115.20     10.11 o 
   0   6   1       54.06       58.83      5.28 o 
   1   6   1      212.04      202.99     11.18 o 
   2   6   1      113.10      116.78      8.16 o 
   3   6   1        2.42        9.31      6.78 o 
   4   6   1       51.72       33.71      8.73 o 
   5   6   1       16.36       20.05      9.59 o 
   6   6   1        6.16       12.49     11.55 o 
  -5   7   1        1.65       11.69      9.20 o 
  -4   7   1       10.54       -0.82      6.75 o 
  -3   7   1        1.39        1.61      5.42 o 
  -2   7   1       58.64       66.52      9.23 o 
  -1   7   1       69.41       76.98      5.46 o 
   0   7   1        7.87        5.51      2.88 o 
   1   7   1       40.74       26.32      8.80 o 
   2   7   1       26.90       17.84      5.90 o 
   3   7   1        9.51        1.34      5.74 o 
   4   7   1        0.24        5.95      7.25 o 
   5   7   1        0.60        0.39      8.58 o 
  -5   8   1        4.66       14.58     10.94 o 
  -4   8   1        8.15        1.99      6.88 o 
  -3   8   1       49.72       29.17      8.98 o 
  -2   8   1       14.39        8.22      6.44 o 
  -1   8   1        1.10        0.60      4.94 o 
   0   8   1       86.53       99.46      7.13 o 
   1   8   1       23.87       30.05      6.65 o 
   2   8   1        0.51       -0.60      5.36 o 
   3   8   1       25.44       27.29      8.01 o 
   4   8   1        0.03        8.55      8.02 o 
   5   8   1        1.52        1.19      9.45 o 
  -5   9   1        0.17       -4.98     11.72 o 
  -4   9   1        2.41       -2.05      7.79 o 
  -3   9   1        1.80        8.31      9.03 o 
  -2   9   1        4.12        7.22      6.59 o 
  -1   9   1       35.43       37.14      7.65 o 
   0   9   1       36.01       42.99      7.36 o 
   1   9   1        1.31       -2.25      7.38 o 
   2   9   1        8.42        3.47      6.50 o 
   3   9   1        0.56       -5.23      7.07 o 
   4   9   1        0.81       -2.19      8.13 o 
  -4  10   1        0.19       -3.03      9.66 o 
  -3  10   1        2.55       12.31      8.49 o 
  -2  10   1        4.93        3.23      8.50 o 
  -1  10   1        1.96        1.31      6.11 o 
   0  10   1       14.17       18.62     10.29 o 
   1  10   1        2.83        1.39      7.40 o 
   2  10   1        9.70       -0.06      7.53 o 
   3  10   1        1.49        2.05      8.80 o 
   4  10   1        0.58       -1.76     10.13 o 
  -3  11   1        0.61       -5.75      8.84 o 
  -2  11   1        5.21        7.23      8.28 o 
  -1  11   1       58.97       72.14     17.38 o 
   0  11   1        0.14        0.48     10.11 o 
   1  11   1       24.39       24.71     13.14 o 
   2  11   1        3.79       -1.68     10.01 o 
   3  11   1        0.23       -4.23      9.68 o 
  -2  12   1        0.98        4.64     12.86 o 
  -1  12   1        1.95        0.47     12.53 o 
   0  12   1        2.35        6.02     12.39 o 
   1  12   1       38.55       29.56     16.42 o 
   2  12   1        0.12        0.43     11.93 o 
  -7   0   2        2.60        0.49     13.53 o 
  -6   0   2       41.70       30.19     14.34 o 
  -5   0   2       39.03       37.51     10.71 o 
  -4   0   2       44.52       59.74     10.58 o 
  -3   0   2      901.58      869.90     26.64 o 
  -1   0   2       81.45       74.58      4.81 o 
   0   0   2     2606.52     2578.27     45.47 o 
   1   0   2      163.48      158.87      9.44 o 
   2   0   2     1889.99     1857.03    119.82 o 
   3   0   2      384.24      350.49     39.35 o 
   4   0   2        0.05        3.57      5.64 o 
   5   0   2       10.85       16.40      8.38 o 
   6   0   2        4.69        1.29     11.44 o 
  -7   1   2        0.79        5.20     10.93 o 
  -6   1   2        2.39       14.24      8.02 o 
  -5   1   2       21.58       20.45      6.11 o 
  -4   1   2        2.25        1.88      4.29 o 
  -3   1   2      434.28      434.33     14.85 o 
  -1   1   2       61.35       57.42      3.18 o 
   0   1   2     6464.61     7151.93     68.16 o 
   1   1   2     3342.40     3047.62     34.02 o 
   2   1   2      996.13      809.41     33.52 o 
   3   1   2      608.62      522.87     21.50 o 
   4   1   2       13.74        8.82      4.03 o 
   5   1   2        8.37        8.84      6.23 o 
   6   1   2        4.30       -5.81      7.89 o 
  -6   2   2        0.26        8.34      8.67 o 
  -5   2   2        0.45        3.32      5.74 o 
  -4   2   2      124.10      153.13     10.25 o 
  -2   2   2       16.88       15.30      3.34 o 
  -1   2   2     4955.24     4636.70     88.69 o 
   0   2   2      203.74      206.56      4.90 o 
   2   2   2      161.44      179.30      7.17 o 
   4   2   2      132.14      140.72      9.42 o 
   5   2   2       20.30       20.53      7.48 o 
   6   2   2        0.04        6.78      8.03 o 
  -6   3   2        3.24       -6.79      9.03 o 
  -5   3   2       58.08       51.09     12.37 o 
  -4   3   2      288.85      321.20     17.84 o 
  -3   3   2       20.01       15.28      3.93 o 
  -2   3   2     1639.89     1668.78     23.74 o 
  -1   3   2     1161.80     1026.57     15.79 o 
   0   3   2     1152.20     1073.17     15.15 o 
   2   3   2       93.42       87.60      7.30 o 
   3   3   2        4.44        2.93      2.77 o 
   5   3   2       11.39       12.93      7.98 o 
   6   3   2        0.81       -7.18      9.82 o 
  -6   4   2        0.92       10.50      9.65 o 
  -5   4   2       19.49       24.17      9.03 o 
  -4   4   2        2.87       -1.13      4.90 o 
  -2   4   2      137.00      141.28      6.20 o 
  -1   4   2       35.28       42.06      2.94 o 
   0   4   2      147.23      152.89      5.62 o 
   1   4   2      348.40      332.41      8.24 o 
   3   4   2       24.36       18.34      5.12 o 
   4   4   2       17.18       16.15      6.25 o 
   5   4   2        2.25        7.70      8.30 o 
   6   4   2        0.09        2.64      9.63 o 
  -6   5   2       10.49       -0.10     10.30 o 
  -5   5   2        0.00        5.06      7.21 o 
  -4   5   2        0.74        0.53      5.86 o 
  -3   5   2       23.56       25.44      6.20 o 
  -2   5   2       62.81       90.41      5.30 o 
   0   5   2       64.75       63.47      4.43 o 
   1   5   2      145.74      140.63      8.64 o 
   2   5   2      744.25      652.04     43.39 o 
   3   5   2        0.30       -3.57      3.94 o 
   4   5   2      101.76      101.78     11.29 o 
   5   5   2        4.52       14.45      9.01 o 
   6   5   2        3.28       10.56     11.55 o 
  -6   6   2        2.02       -5.60     15.47 o 
  -5   6   2        0.03       -2.97      7.33 o 
  -4   6   2       11.15        1.08      5.95 o 
  -3   6   2      120.92      116.13     11.21 o 
  -2   6   2        2.34        1.59      3.41 o 
  -1   6   2      120.25      129.92      6.45 o 
   0   6   2        4.22        3.90      2.37 o 
   1   6   2        4.82        2.60      2.74 o 
   2   6   2      474.75      424.46     23.83 o 
   3   6   2       33.86       34.83      6.35 o 
   4   6   2       17.87       13.72      7.59 o 
   5   6   2       87.61       98.81     14.96 o 
   6   6   2        0.01       12.59     12.05 o 
  -5   7   2        0.67        6.46      8.83 o 
  -4   7   2        0.14        7.76      6.97 o 
  -3   7   2       15.69       16.68      6.77 o 
  -2   7   2       11.41       27.59      6.54 o 
  -1   7   2       93.71       89.27      7.29 o 
   0   7   2       17.80       20.73      4.27 o 
   1   7   2       16.75       14.09      4.09 o 
   2   7   2        1.10        7.81      4.39 o 
   3   7   2        8.47        7.50      6.34 o 
   4   7   2        0.26       -2.27      7.28 o 
   5   7   2       14.01        7.76      9.32 o 
  -5   8   2        0.09       -6.12     11.69 o 
  -4   8   2        1.71        4.40      7.36 o 
  -3   8   2        0.15        4.70      6.45 o 
  -2   8   2       19.39       22.10      7.41 o 
  -1   8   2       42.33       51.39      7.94 o 
   0   8   2       62.26       57.08      6.37 o 
   1   8   2       15.23       11.91      4.23 o 
   2   8   2       32.87       21.87      7.45 o 
   3   8   2        1.17        2.51      6.52 o 
   4   8   2       13.43        8.31      8.61 o 
   5   8   2       11.55       20.32     11.03 o 
  -5   9   2        0.24        7.78     14.95 o 
  -4   9   2        1.38       -4.58      8.56 o 
  -3   9   2        3.69       -1.93      7.06 o 
  -2   9   2        3.02        0.98      7.45 o 
  -1   9   2       24.32       15.61      8.70 o 
   0   9   2      103.27      104.59     10.13 o 
   1   9   2       13.56       11.68      6.65 o 
   2   9   2        3.78        2.45      7.17 o 
   3   9   2        0.41        4.34      8.21 o 
   4   9   2        0.20       -3.80      8.57 o 
  -4  10   2        0.24        4.73      9.99 o 
  -3  10   2        2.33       15.37     10.62 o 
  -2  10   2        4.97        1.21      6.81 o 
  -1  10   2       39.03       28.25      7.61 o 
   0  10   2       20.21       10.34     10.21 o 
   1  10   2        8.26        8.45      8.57 o 
   2  10   2        3.99        2.71      8.10 o 
   3  10   2        0.17       -1.83      8.54 o 
   4  10   2        0.59       -2.73      9.69 o 
  -3  11   2        0.14        0.15     10.74 o 
  -2  11   2        9.41       14.31      8.28 o 
  -1  11   2       26.22       31.35     13.79 o 
   0  11   2        6.26        4.14     11.16 o 
   1  11   2       17.90       10.13     12.16 o 
   2  11   2        0.05       -4.41     10.20 o 
   3  11   2        4.70       -0.70     10.11 o 
  -2  12   2        1.18       -7.72     13.61 o 
  -1  12   2        0.54        7.07     11.71 o 
   0  12   2        0.28        2.16     13.18 o 
   1  12   2        8.03        2.91     13.07 o 
   2  12   2        0.22       -1.58     11.65 o 
  -7   1   3        1.61       -0.57     10.98 o 
  -6   1   3       14.51       24.38      8.38 o 
  -5   1   3       36.45       45.76      7.57 o 
  -4   1   3       23.10       18.99      5.40 o 
  -3   1   3      223.05      273.57     10.24 o 
  -2   1   3      371.90      469.00     10.75 o 
   0   1   3      910.94      930.56     12.08 o 
   4   1   3      118.18      110.77      9.17 o 
   5   1   3        0.25       -0.37      6.14 o 
   6   1   3       14.52       26.96     10.60 o 
  -6   2   3        6.08        9.36      8.66 o 
  -5   2   3       12.11        9.52      6.33 o 
  -4   2   3       49.25       52.13      6.62 o 
  -3   2   3       45.09       80.32      7.66 o 
  -2   2   3      333.64      311.11      8.99 o 
   0   2   3     3770.16     3871.38     40.36 o 
   2   2   3      581.27      568.06     13.14 o 
   3   2   3       14.27       11.86      3.45 o 
   4   2   3       24.37       20.12      7.61 o 
   5   2   3        0.02        0.75      5.72 o 
   6   2   3        5.93       13.13      8.43 o 
  -6   3   3        2.57       10.39     11.19 o 
  -5   3   3       28.92       27.31      9.86 o 
  -4   3   3       57.67       68.17      9.68 o 
  -3   3   3       96.03       89.06      6.71 o 
  -2   3   3     1157.63     1032.86     30.83 o 
  -1   3   3      132.89      146.24      6.23 o 
   0   3   3      583.08      605.13     10.73 o 
   2   3   3      294.66      266.01      9.11 o 
   3   3   3       72.12       78.16      5.95 o 
   4   3   3       20.39       16.22      6.33 o 
   5   3   3        2.70       -6.39      6.45 o 
   6   3   3        6.01       -4.84     10.16 o 
  -6   4   3        2.27       -0.55      9.30 o 
  -5   4   3       12.81       18.15      8.29 o 
  -4   4   3        1.70       -1.73      7.68 o 
  -3   4   3      196.42      179.50      8.54 o 
   0   4   3        9.77        4.76      2.00 o 
   1   4   3     1037.46     1054.58     17.30 o 
   3   4   3      148.56      125.68     10.15 o 
   4   4   3       14.17       11.75      6.56 o 
   5   4   3       38.56       38.92      9.42 o 
   6   4   3        2.41       -1.14     10.89 o 
  -6   5   3        4.65       15.15     11.60 o 
  -5   5   3       13.29       14.65      8.13 o 
  -4   5   3        7.40        7.07      6.06 o 
  -3   5   3       77.75       74.10      8.88 o 
  -2   5   3       45.34       52.41      5.39 o 
  -1   5   3        6.31       23.09     11.20 o 
   0   5   3       13.62       14.82      2.83 o 
   1   5   3      577.79      562.88     12.43 o 
   2   5   3       81.82       84.01      8.75 o 
   3   5   3        0.27        2.52      4.51 o 
   4   5   3      175.73      180.42     14.31 o 
   5   5   3        4.18       -0.81      8.85 o 
   6   5   3        0.09        2.91     11.51 o 
  -6   6   3        0.60      -10.34     10.84 o 
  -5   6   3        1.23        1.95      7.32 o 
  -4   6   3        0.76       -0.97      5.82 o 
  -3   6   3       33.86       33.13      7.04 o 
  -2   6   3       18.19       44.75     16.34 o 
  -1   6   3       21.94       18.73      2.94 o 
   0   6   3       85.61       95.42      5.82 o 
   1   6   3        3.05        4.59      2.67 o 
   2   6   3       96.07      116.23      8.70 o 
   3   6   3        6.16        5.62      5.07 o 
   4   6   3       79.06       72.23     12.43 o 
   5   6   3       44.20       33.55     11.85 o 
  -5   7   3        2.71       -0.11      9.76 o 
  -4   7   3        0.06       -0.55      6.43 o 
  -3   7   3       25.48       14.81      6.48 o 
  -2   7   3       23.58       24.71      6.12 o 
  -1   7   3       21.54       14.22      4.42 o 
   0   7   3      232.44      255.01     12.57 o 
   1   7   3      205.80      215.46     14.36 o 
   2   7   3        4.21        4.49      4.28 o 
   3   7   3       40.20       33.20      8.82 o 
   4   7   3        0.36        0.04      7.71 o 
   5   7   3       15.24       17.35     11.17 o 
  -5   8   3        2.25       -0.43     10.71 o 
  -4   8   3        6.33        2.62      7.17 o 
  -3   8   3       33.85       37.68      9.28 o 
  -2   8   3        0.05        1.90      5.40 o 
  -1   8   3        1.38        2.29      4.39 o 
   0   8   3      236.85      231.04     11.55 o 
   1   8   3        5.51        3.62      4.01 o 
   2   8   3        0.28        0.37      5.67 o 
   3   8   3        2.17        1.69      7.07 o 
   4   8   3        9.43        6.05      8.68 o 
   5   8   3        6.28       -2.67     10.33 o 
  -5   9   3        0.22        3.58     12.60 o 
  -4   9   3        0.92       -3.64      8.55 o 
  -3   9   3       28.19       26.06      9.20 o 
  -2   9   3        1.76        2.96      6.31 o 
  -1   9   3        6.65        7.85      5.97 o 
   0   9   3      169.92      179.35     12.37 o 
   1   9   3        3.38        6.91      6.10 o 
   2   9   3       29.33       12.98      7.60 o 
   3   9   3        1.62       -6.12      7.56 o 
   4   9   3        0.49       -7.81      7.92 o 
  -4  10   3        1.98       11.10     12.69 o 
  -3  10   3        7.52        2.10      9.10 o 
  -2  10   3        5.34        6.91      7.81 o 
  -1  10   3       21.57       16.69      8.30 o 
   0  10   3        0.92        4.66      9.53 o 
   1  10   3        7.83        9.31      8.65 o 
   2  10   3        1.81       -4.85      7.37 o 
   3  10   3        0.08       -8.70      9.32 o 
   4  10   3        0.09       -7.25     10.30 o 
  -3  11   3        1.14       -0.55     13.29 o 
  -2  11   3        0.49        5.99      7.54 o 
  -1  11   3        0.93       15.14     11.83 o 
   0  11   3        8.21       13.65     12.00 o 
   1  11   3        0.77        4.30      9.51 o 
   2  11   3        0.00        0.37     11.04 o 
   3  11   3        3.53       -7.07     11.90 o 
  -2  12   3        2.38        4.54     18.19 o 
  -1  12   3        0.18        0.60     12.65 o 
   0  12   3        4.18        4.83     12.74 o 
   1  12   3        7.29       -2.64     14.29 o 
   2  12   3        0.68        2.83     11.86 o 
  -7   0   4        0.15      -20.96     15.69 o 
  -6   0   4        3.28       11.71     11.48 o 
  -5   0   4       65.23       70.81     12.26 o 
  -4   0   4       97.90      106.63     12.67 o 
  -3   0   4      406.39      373.13     31.29 o 
   0   0   4     3483.44     3647.76     53.15 o 
   1   0   4      206.28      225.22     17.32 o 
   3   0   4       11.85        8.00      4.98 o 
   4   0   4        0.06        7.96      5.95 o 
   5   0   4        5.35        1.80      8.00 o 
   6   0   4        0.68        2.93     12.62 o 
  -7   1   4        1.31       -1.95     13.94 o 
  -6   1   4       89.91      104.34     14.21 o 
  -5   1   4       16.30       17.22      5.85 o 
  -4   1   4        0.06       -0.30      3.87 o 
  -2   1   4      645.07      656.02     13.04 o 
  -1   1   4      381.07      376.09      7.53 o 
   0   1   4      611.01      577.38      9.31 o 
   3   1   4      164.10      161.04      9.16 o 
   4   1   4       28.47       40.10      6.20 o 
   5   1   4        0.10        3.14      5.99 o 
   6   1   4        1.15        7.16      8.85 o 
  -6   2   4        5.69       13.42      8.58 o 
  -5   2   4       34.94       39.20      7.47 o 
  -4   2   4      176.08      190.29     10.74 o 
  -3   2   4       72.69       81.15      6.39 o 
  -2   2   4      210.50      194.25      6.58 o 
   0   2   4      384.24      361.80      7.55 o 
   2   2   4      194.31      208.46      8.12 o 
   3   2   4      141.04      126.75      8.02 o 
   4   2   4        0.03        1.04      4.98 o 
   5   2   4        1.13       -4.36      6.12 o 
   6   2   4        6.45        8.38      8.48 o 
  -6   3   4        0.00       -9.63      9.55 o 
  -5   3   4       14.25       45.31     13.12 o 
  -4   3   4        7.12        9.54      4.57 o 
  -3   3   4      351.83      304.96     10.34 o 
  -2   3   4       64.89       62.41      4.07 o 
   0   3   4        9.94        9.21      2.10 o 
   1   3   4     1009.45      992.14     18.02 o 
   2   3   4       18.08       22.94      3.32 o 
   3   3   4      121.65      114.57      9.96 o 
   4   3   4        6.67       10.86      6.11 o 
   5   3   4        0.01        4.92      7.42 o 
   6   3   4       13.66        3.91      9.99 o 
  -6   4   4        6.99       15.99     11.60 o 
  -5   4   4        2.36        1.09      7.07 o 
  -4   4   4       91.76       76.87      9.70 o 
  -3   4   4       19.23       20.23      4.75 o 
  -2   4   4      109.36      133.92      7.36 o 
   0   4   4       19.43       22.43      2.93 o 
   1   4   4      825.14      751.75     17.20 o 
   3   4   4        2.52        2.46      4.53 o 
   4   4   4       43.98       37.22      8.53 o 
   5   4   4       11.17       10.14      8.15 o 
   6   4   4        1.35        9.26     11.57 o 
  -6   5   4        4.07       21.12     12.94 o 
  -5   5   4       32.91       16.51      8.39 o 
  -4   5   4        1.01       27.88     16.52 o 
  -3   5   4       48.63       49.41      7.29 o 
   0   5   4       74.57       65.78      4.91 o 
   1   5   4      205.96      204.83      8.78 o 
   2   5   4      244.01      253.85     11.72 o 
   3   5   4      424.20      401.36     16.48 o 
   4   5   4      102.05      101.73     11.75 o 
   5   5   4        1.11        3.11      9.38 o 
   6   5   4        0.46       -9.04     10.30 o 
  -6   6   4        0.55      -12.62     10.52 o 
  -5   6   4        5.11        3.78      8.98 o 
  -4   6   4        7.43       11.06      6.59 o 
  -3   6   4       19.35       18.70      5.90 o 
  -1   6   4        3.36        2.00      2.18 o 
   0   6   4      464.96      470.17     11.85 o 
   1   6   4       89.59       88.28      6.33 o 
   2   6   4       76.50       82.19      8.00 o 
   3   6   4        0.55        1.21      5.28 o 
   4   6   4        3.51        0.14      7.78 o 
   5   6   4        0.04        3.31     10.13 o 
  -5   7   4        1.28        5.78     10.02 o 
  -4   7   4        9.89        8.57      7.30 o 
  -3   7   4        4.68       -2.13      5.23 o 
  -2   7   4       43.47       47.74     10.11 o 
   0   7   4       43.42       54.30      5.19 o 
   1   7   4        3.51       12.59      4.54 o 
   2   7   4       39.94       38.46      7.77 o 
   3   7   4      104.54      102.68     14.38 o 
   4   7   4        0.34        5.92      8.62 o 
   5   7   4       35.94       48.31     13.67 o 
  -5   8   4        0.25       11.31     11.96 o 
  -4   8   4        1.41       -0.89      9.42 o 
  -3   8   4       43.46       31.64      8.73 o 
  -2   8   4        6.07       13.37      6.18 o 
  -1   8   4        1.50       -0.11      4.00 o 
   0   8   4       16.61       17.69      4.85 o 
   1   8   4        2.10        4.04      4.27 o 
   2   8   4        2.76        1.12      6.07 o 
   3   8   4       23.10       19.93      8.62 o 
   4   8   4        4.03        5.47      9.32 o 
   5   8   4        5.16       -6.49      9.94 o 
  -5   9   4        0.40        6.94     12.67 o 
  -4   9   4        0.20       10.74     10.80 o 
  -3   9   4        9.82       11.69      8.53 o 
  -2   9   4       25.26       32.45      8.15 o 
  -1   9   4       17.62       14.55      6.10 o 
   0   9   4       67.76       78.50      9.40 o 
   1   9   4       19.65       13.63      8.22 o 
   2   9   4        5.41        3.92      7.51 o 
   3   9   4        1.32        2.78      8.36 o 
   4   9   4        2.98        0.64      9.42 o 
  -4  10   4        0.53        9.29     11.55 o 
  -3  10   4        1.34       16.28     10.26 o 
  -2  10   4        0.23       -3.39      6.23 o 
  -1  10   4        0.01        2.19      7.25 o 
   0  10   4      121.97      135.65     20.06 o 
   1  10   4        0.14       -2.53      8.11 o 
   2  10   4        4.43        5.27     10.81 o 
   3  10   4       11.91       10.61     10.71 o 
   4  10   4        0.18      -15.78     10.52 o 
  -3  11   4        0.36        2.51      9.69 o 
  -2  11   4        5.05       -6.22      7.89 o 
  -1  11   4        1.15       -4.42     10.35 o 
   0  11   4       13.02       29.91     13.97 o 
   1  11   4        1.72        0.18      9.48 o 
   2  11   4        4.01       -1.18     11.94 o 
   3  11   4        0.39        1.45     12.16 o 
  -2  12   4        0.24       -4.21     19.33 o 
  -1  12   4        0.60        9.46     13.18 o 
   0  12   4        0.18       -1.35     13.60 o 
   1  12   4        9.16       -0.75     13.46 o 
   2  12   4        0.09        0.18     12.39 o 
  -7   1   5        0.93      -21.68     19.38 o 
  -6   1   5       19.56       12.10      8.67 o 
  -5   1   5        0.00       -4.88      4.46 o 
  -4   1   5        0.85        7.22      4.26 o 
   0   1   5      437.62      365.65      7.59 o 
   1   1   5      804.29      902.29     16.71 o 
   2   1   5      319.94      379.57     10.81 o 
   3   1   5       62.99       61.05      6.36 o 
   4   1   5       17.68       19.15      5.36 o 
   5   1   5        0.51        4.98      6.28 o 
   6   1   5        0.69       -4.16      8.98 o 
  -6   2   5       13.42       10.36     10.77 o 
  -5   2   5       19.36       22.99     10.19 o 
  -4   2   5       98.55      104.80      8.33 o 
  -3   2   5      342.48      296.94     10.17 o 
  -2   2   5      465.87      496.27     12.41 o 
   0   2   5      105.29      102.94      4.58 o 
   1   2   5      238.78      213.28      7.00 o 
   2   2   5       44.55       52.10      4.93 o 
   4   2   5       31.74       28.21      7.02 o 
   5   2   5       11.71       17.06      7.46 o 
   6   2   5        0.06        2.59      9.38 o 
  -6   3   5       14.17       29.35     11.99 o 
  -3   3   5        4.59        6.56      3.23 o 
   0   3   5       78.76       78.17      4.58 o 
   1   3   5       49.43       46.11      5.27 o 
   2   3   5      210.44      196.18      8.28 o 
   3   3   5       61.85       66.49      8.17 o 
   4   3   5        5.40        3.37      5.95 o 
   5   3   5        0.00       -2.48      7.17 o 
   6   3   5        0.09        2.68     10.09 o 
  -6   4   5       10.30        8.20     11.78 o 
  -5   4   5       57.44       46.83     12.36 o 
  -4   4   5       19.67       17.57      6.07 o 
  -3   4   5       15.67       17.53      4.50 o 
   0   4   5       21.72       25.59      3.25 o 
   1   4   5      102.52       91.64      5.84 o 
   3   4   5       13.66       23.42      6.06 o 
   4   4   5      556.28      564.20     21.72 o 
   5   4   5        3.86        4.88      8.44 o 
   6   4   5        3.96       -5.58     11.23 o 
  -6   5   5        0.01        2.82     11.03 o 
  -5   5   5       12.25        0.60      8.50 o 
  -4   5   5        1.18        6.35      5.45 o 
  -3   5   5        1.74       -3.26      3.43 o 
  -2   5   5       61.07       56.90      6.41 o 
  -1   5   5      203.25      211.01      9.03 o 
   0   5   5       62.48       67.04      5.13 o 
   1   5   5       82.20       98.88      6.25 o 
   2   5   5       77.52       65.86      7.15 o 
   3   5   5       85.58       90.03      9.61 o 
   4   5   5       10.17       13.27      7.27 o 
   5   5   5        0.88        1.69     10.13 o 
  -6   6   5        0.20        5.37     11.27 o 
  -5   6   5        0.39      -11.21      7.99 o 
  -4   6   5        6.56       14.72      8.60 o 
  -3   6   5       39.92       41.89      8.72 o 
  -2   6   5       33.20       43.06      5.89 o 
  -1   6   5       19.95       31.17     13.70 o 
   0   6   5       16.21       20.76      3.60 o 
   1   6   5      399.70      400.75     14.49 o 
   2   6   5        6.99       12.02      4.51 o 
   4   6   5       20.33       25.20     10.13 o 
   5   6   5        0.72       -3.09     10.48 o 
  -5   7   5        0.60       18.33     11.32 o 
  -4   7   5        1.31       -1.97      8.00 o 
  -3   7   5       14.91        5.22      5.53 o 
  -2   7   5       37.30       29.84      6.58 o 
  -1   7   5      108.89       85.35      7.62 o 
   0   7   5       64.81       83.58      6.35 o 
   1   7   5      134.16      171.23     10.42 o 
   2   7   5        0.33        4.23      4.61 o 
   3   7   5       25.55       30.32      7.70 o 
   4   7   5       22.51       19.36      9.93 o 
   5   7   5       14.45       12.75     11.70 o 
  -5   8   5        0.42        1.61     10.71 o 
  -4   8   5        5.61        1.29      9.33 o 
  -3   8   5        0.00        1.54      8.86 o 
  -2   8   5       16.07       13.41      5.83 o 
  -1   8   5       21.75       20.17      4.86 o 
   0   8   5       12.40       12.23      4.59 o 
   1   8   5       12.85       11.38      5.03 o 
   2   8   5        0.04        4.68      5.39 o 
   3   8   5        6.33        7.45      7.94 o 
   4   8   5        0.13       -2.79      9.25 o 
  -4   9   5        1.49       -1.57     10.02 o 
  -3   9   5       17.07        1.63      8.51 o 
  -2   9   5        7.84       13.26      6.68 o 
  -1   9   5        8.57        6.98      5.57 o 
   0   9   5       28.64       27.73      6.90 o 
   1   9   5        0.99       12.72      5.99 o 
   2   9   5        9.13       11.86      8.03 o 
   3   9   5        3.34        1.30      8.27 o 
   4   9   5        0.00       11.13     10.81 o 
  -4  10   5        2.22      -11.98     12.00 o 
  -3  10   5        0.32       -0.28      8.50 o 
  -2  10   5        0.12       -6.28      6.32 o 
  -1  10   5        2.13        1.77      7.26 o 
   0  10   5       56.01       56.72     10.80 o 
   1  10   5        0.55        8.74      8.97 o 
   2  10   5        0.51        4.23     10.27 o 
   3  10   5        3.45        5.73     10.03 o 
  -3  11   5        0.11        5.72     11.04 o 
  -2  11   5        4.75        4.09      8.69 o 
  -1  11   5        3.18       12.23      8.92 o 
   0  11   5        6.41       -5.92     10.97 o 
   1  11   5        1.25        2.03      9.10 o 
   2  11   5        0.59      -12.11     10.31 o 
   3  11   5        0.01       12.57     13.07 o 
  -2  12   5        9.54       11.06     12.73 o 
  -1  12   5        0.03       13.29     17.90 o 
   0  12   5        1.80       13.21     14.31 o 
   1  12   5        0.36       12.22     14.04 o 
  -6   0   6        0.01        2.77     11.62 o 
  -5   0   6        9.65       20.15     10.64 o 
  -4   0   6        0.03       -0.14      7.88 o 
  -3   0   6       41.86       40.04      6.96 o 
   0   0   6       96.02       92.45      6.18 o 
   3   0   6      147.13      151.29     16.91 o 
   4   0   6       39.45       46.53      9.34 o 
   5   0   6       44.32       39.22     14.22 o 
   6   0   6        0.68       -5.79     12.52 o 
  -6   1   6       30.47       30.52     11.71 o 
  -5   1   6        6.07        3.99      4.85 o 
  -4   1   6        1.68        2.39      4.00 o 
   0   1   6     1757.89     1779.73     22.47 o 
   1   1   6      105.01       99.83      5.60 o 
   2   1   6      263.49      302.28     10.09 o 
   3   1   6       15.66       11.29      3.91 o 
   4   1   6        5.10        7.35      4.62 o 
   5   1   6       34.14       36.38      8.82 o 
   6   1   6        4.78        4.05      9.96 o 
  -6   2   6       11.38       32.24     13.36 o 
  -5   2   6        5.35       17.54      9.23 o 
  -3   2   6       32.31       36.47      4.63 o 
  -2   2   6      391.05      369.32     31.12 o 
   0   2   6       29.99       28.95      3.04 o 
   1   2   6     1752.41     1649.52     24.10 o 
   2   2   6      257.70      304.28     10.13 o 
   3   2   6        1.44        5.14      3.84 o 
   4   2   6       18.62       18.17      6.42 o 
   5   2   6        0.10        4.58      7.12 o 
   6   2   6        1.72        8.11      9.26 o 
  -6   3   6        0.98        3.58     10.43 o 
  -5   3   6        6.99        1.11      8.19 o 
  -4   3   6      129.57      145.95     10.88 o 
  -3   3   6        0.24       17.97     11.02 o 
  -2   3   6       35.82       35.22      3.07 o 
  -1   3   6       58.42       52.33      3.39 o 
   0   3   6        3.04        2.68      2.01 o 
   1   3   6       18.76       12.60      2.88 o 
   3   3   6       26.14       20.96      5.81 o 
   4   3   6        2.79        1.95      5.91 o 
   5   3   6        6.38        6.90      8.58 o 
   6   3   6        0.00       -4.08     10.06 o 
  -6   4   6        0.08       -3.70     10.13 o 
  -5   4   6        6.14       10.57      8.33 o 
  -4   4   6        7.28        6.54      4.77 o 
   0   4   6      389.67      395.50     10.14 o 
   1   4   6      957.90      998.40     31.55 o 
   3   4   6        5.79        5.18      5.02 o 
   4   4   6      117.29      157.24     14.25 o 
   5   4   6        8.14        2.32      8.47 o 
   6   4   6        1.91        3.94     11.76 o 
  -6   5   6        2.93       -2.30     11.00 o 
  -5   5   6        9.74       15.36      9.53 o 
  -4   5   6        1.36       20.36     13.57 o 
  -3   5   6        2.89        4.70      3.91 o 
  -2   5   6      183.05      193.71      9.57 o 
  -1   5   6      237.93      186.29     24.58 o 
   0   5   6        3.56        0.09      2.27 o 
   1   5   6      110.89      105.53      6.68 o 
   2   5   6        3.89        4.52      3.70 o 
   3   5   6       13.10       26.75      6.58 o 
   4   5   6       54.03       61.21     10.72 o 
   5   5   6        0.03       -2.23      8.78 o 
  -6   6   6        0.56      -15.14     10.09 o 
  -5   6   6        1.70        2.16      9.73 o 
  -4   6   6        0.01       -2.58      7.13 o 
  -3   6   6        2.35        6.17      5.07 o 
   0   6   6      288.33      292.06      9.87 o 
   1   6   6        1.14        2.23      2.77 o 
   2   6   6       32.91       23.13      5.67 o 
   3   6   6        1.83       11.26      6.05 o 
   4   6   6      114.50      125.42     14.37 o 
   5   6   6        0.01        7.61     11.29 o 
  -5   7   6        0.22        3.76     11.41 o 
  -4   7   6        7.44       16.36      9.85 o 
  -3   7   6       10.16       23.92     11.03 o 
  -2   7   6        2.26        6.90      5.99 o 
   0   7   6      170.82      201.92     10.87 o 
   1   7   6        0.21       29.15     15.41 o 
   2   7   6        0.28        4.30      4.70 o 
   3   7   6       64.54       64.81      9.59 o 
   4   7   6       14.16        3.14     10.96 o 
   5   7   6       14.14       -2.13     10.45 o 
  -5   8   6        0.41       -2.77     10.63 o 
  -4   8   6        0.06        1.07      9.59 o 
  -3   8   6        5.99       13.34      8.41 o 
  -2   8   6        2.46       -2.67      4.42 o 
  -1   8   6       10.38        7.15      4.42 o 
   0   8   6        3.34        9.25      5.05 o 
   2   8   6        0.50       -2.13      5.20 o 
   3   8   6       12.29       17.37      8.73 o 
   4   8   6        0.02        8.16     10.01 o 
  -4   9   6        0.79       10.91     12.81 o 
  -3   9   6        0.36       -0.81      8.04 o 
  -2   9   6        2.13        2.12      6.06 o 
  -1   9   6       49.98       41.21      8.14 o 
   0   9   6       23.18       18.25      6.05 o 
   1   9   6        6.01        4.06      6.03 o 
   2   9   6       52.80       51.20     10.68 o 
   3   9   6        0.00       -0.19      8.67 o 
   4   9   6        2.34       -0.91     10.16 o 
  -4  10   6        3.95       11.45     11.40 o 
  -3  10   6        0.52       -2.16      8.46 o 
  -2  10   6        2.52        7.82      8.31 o 
  -1  10   6       38.27       32.35      8.87 o 
   0  10   6       48.18       53.20     10.27 o 
   1  10   6        0.08       -4.46      8.85 o 
   2  10   6        3.41       -8.38      9.06 o 
   3  10   6       12.76        2.80     10.95 o 
  -3  11   6        0.52        2.41      9.17 o 
  -2  11   6        5.17        8.01      8.35 o 
  -1  11   6        3.75       -0.72      8.08 o 
   0  11   6        1.53        1.48     12.26 o 
   1  11   6        0.18        6.01      9.95 o 
   2  11   6        0.08       12.77     12.09 o 
  -2  12   6        1.99        0.55     10.99 o 
  -1  12   6        0.07        1.70     19.15 o 
   0  12   6        0.26       -3.38     18.18 o 
   1  12   6        0.66        8.80     14.13 o 
  -6   1   7        0.05       -7.90     12.04 o 
  -5   1   7        0.09        0.70      5.70 o 
  -4   1   7       57.94       64.95      6.89 o 
  -1   1   7       74.55       78.24      4.86 o 
   0   1   7      558.41      592.26     11.23 o 
   1   1   7      158.78      179.20      7.29 o 
   2   1   7      423.00      421.74     12.26 o 
   3   1   7       17.40       18.14      4.44 o 
   4   1   7        0.84        3.68      4.41 o 
   5   1   7        3.88        9.19      6.59 o 
   6   1   7        3.48        4.95      9.76 o 
  -6   2   7        0.28      -12.12      9.07 o 
  -5   2   7       18.40       17.98      7.83 o 
  -4   2   7        1.16        5.25      3.92 o 
  -3   2   7      141.31      165.56     14.52 o 
  -2   2   7      147.76      117.88     22.36 o 
   0   2   7      985.06     1037.77     16.77 o 
   1   2   7      936.91      905.06     16.97 o 
   2   2   7       11.45       12.14      3.53 o 
   3   2   7       39.60       39.63      6.10 o 
   4   2   7       72.97       71.20      9.45 o 
   5   2   7        0.01        4.74      7.10 o 
   6   2   7        0.16       -1.22     12.32 o 
  -6   3   7        1.60        3.50     10.12 o 
  -5   3   7        1.03       -0.81      8.46 o 
  -4   3   7        0.86        5.45      5.67 o 
  -3   3   7       37.21       47.07      4.84 o 
  -1   3   7        0.73        4.71      2.00 o 
   0   3   7      116.11      119.44      6.00 o 
   1   3   7       37.58       35.60      5.11 o 
   2   3   7      172.26      196.34      9.37 o 
   3   3   7      242.56      237.88     14.12 o 
   4   3   7       38.68       30.32      8.73 o 
   5   3   7        1.60        8.33      8.85 o 
   6   3   7        0.26       12.73     10.75 o 
  -6   4   7        1.25        6.62     10.10 o 
  -5   4   7       29.83       29.78     11.37 o 
  -4   4   7        0.60        1.13      6.37 o 
  -3   4   7       11.27        5.23      3.59 o 
   0   4   7      578.40      658.61     13.97 o 
   1   4   7      390.16      417.80     12.53 o 
   2   4   7        2.66       16.81      3.95 o 
   3   4   7       14.87       25.52      6.50 o 
   4   4   7        4.44        2.03      7.16 o 
   5   4   7        1.40        2.56      8.61 o 
  -6   5   7        1.47      -10.45     10.30 o 
  -5   5   7        0.64       -2.02      8.18 o 
  -2   5   7       45.35       48.96      5.93 o 
  -1   5   7       18.27       48.36     12.45 o 
   0   5   7        7.54        3.90      2.77 o 
   1   5   7      182.16      190.93      9.05 o 
   2   5   7       15.01       30.37      5.88 o 
   3   5   7        6.48        4.53      5.51 o 
   4   5   7       92.57      111.16     12.74 o 
   5   5   7        0.09       -0.73      8.85 o 
  -6   6   7        2.53        1.57     11.19 o 
  -5   6   7        6.14       20.60     10.80 o 
  -4   6   7        0.79        8.14      8.26 o 
  -3   6   7       53.57       37.18     10.13 o 
  -2   6   7        1.24        1.23      3.08 o 
  -1   6   7       35.71       25.74      4.58 o 
   0   6   7        0.07        1.42      2.63 o 
   1   6   7       37.01       30.98      4.51 o 
   2   6   7        3.51        1.33      3.94 o 
   3   6   7      133.66      157.24     13.32 o 
   4   6   7       12.66        2.94      7.14 o 
   5   6   7        4.55       -6.26     10.43 o 
  -5   7   7        0.27       12.39     10.50 o 
  -4   7   7       28.29       22.51     10.76 o 
  -3   7   7        5.92       18.31     12.15 o 
  -2   7   7       12.36       13.13      5.27 o 
  -1   7   7      131.18      110.85      8.87 o 
   0   7   7       94.55      100.73      8.55 o 
   1   7   7        2.27        5.20     13.82 o 
   2   7   7       44.31       36.51      7.11 o 
   3   7   7      111.86      104.39     11.69 o 
   4   7   7        1.85        1.38      9.00 o 
   5   7   7        0.58        1.30     11.37 o 
  -5   8   7        0.03       -3.71     10.02 o 
  -4   8   7        0.14       -2.93     10.02 o 
  -3   8   7        3.40       -1.31      7.07 o 
  -2   8   7        2.46        0.32      5.46 o 
  -1   8   7      253.33      254.55     21.48 o 
   0   8   7       22.00       10.19      6.36 o 
   2   8   7       27.10       19.75      6.82 o 
   3   8   7        6.44        5.56      7.94 o 
   4   8   7        0.25       11.71     10.16 o 
  -4   9   7        3.82       10.81     10.73 o 
  -3   9   7        5.38        4.02      8.91 o 
  -2   9   7       17.16       14.82      7.39 o 
  -1   9   7       24.62       35.67      9.32 o 
   0   9   7        2.68        6.30      5.52 o 
   1   9   7        1.08       18.89      7.20 o 
   2   9   7        2.47        7.15      9.23 o 
   3   9   7        0.12       -3.75      8.45 o 
   4   9   7        0.78        9.83     11.36 o 
  -4  10   7        4.04       -4.06     10.00 o 
  -3  10   7        0.41        3.51      9.23 o 
  -2  10   7        0.69       -4.89      6.84 o 
  -1  10   7        6.38       -0.16     11.43 o 
   0  10   7        8.39        7.41      6.48 o 
   1  10   7        3.79       -2.13      8.36 o 
   2  10   7        7.10        6.70     10.66 o 
   3  10   7        4.22        5.02     10.94 o 
  -3  11   7        1.15       -9.37      9.72 o 
  -2  11   7        5.07       14.71     10.42 o 
  -1  11   7        0.45       -6.24      7.34 o 
   0  11   7        1.23       -6.42     15.19 o 
   1  11   7        1.28       -1.59      9.36 o 
   2  11   7        1.62        6.43     11.92 o 
  -1  12   7        2.35        4.59     13.40 o 
   0  12   7        0.00       -3.88     16.96 o 
   1  12   7        0.26      -13.70     17.39 o 
  -6   0   8       17.88       32.99     21.45 o 
  -5   0   8        2.71        4.58      8.90 o 
  -4   0   8       94.74       52.15     18.89 o 
  -3   0   8      408.37      473.98     39.77 o 
  -2   0   8      121.19      134.49      8.36 o 
  -1   0   8      103.86      107.21     10.02 o 
   0   0   8       73.19       89.19      8.57 o 
   2   0   8       36.94       41.58      7.88 o 
   3   0   8      326.58      300.79     24.91 o 
   4   0   8        8.16       16.81      7.68 o 
   5   0   8       33.39       32.71     15.67 o 
   6   0   8        0.30       -2.59     25.20 o 
  -6   1   8       12.09        4.21     12.11 o 
  -5   1   8        0.30        8.09      6.59 o 
  -4   1   8      118.68      128.53     10.08 o 
  -3   1   8       60.43       56.88      6.08 o 
  -1   1   8      163.93      153.67      6.57 o 
   0   1   8        0.74        2.68      1.82 o 
   1   1   8      150.26      135.35      7.87 o 
   2   1   8        0.76        6.35      3.19 o 
   3   1   8       11.43       21.56      4.94 o 
   4   1   8        4.27        2.20      5.62 o 
   5   1   8       29.64       24.66      8.64 o 
   6   1   8        0.25        6.48      9.85 o 
  -6   2   8        6.70       -4.48     11.48 o 
  -5   2   8        1.35       -2.68      6.46 o 
  -4   2   8        0.50        3.48      6.24 o 
  -3   2   8      241.25      243.95     14.30 o 
   0   2   8      473.80      559.05     11.99 o 
   1   2   8       17.73       20.31      3.56 o 
   3   2   8      199.53      185.70     10.92 o 
   4   2   8        5.48        4.29      6.57 o 
   5   2   8       13.73       10.59      8.97 o 
   6   2   8        0.94       -4.72     12.05 o 
  -6   3   8        1.37       -3.28     24.77 o 
  -5   3   8        1.90       -9.51      7.15 o 
  -4   3   8       61.01       57.42     13.81 o 
  -3   3   8       40.20       44.47      7.89 o 
  -1   3   8       20.14       17.67      2.86 o 
   0   3   8      122.39      123.10      6.40 o 
   3   3   8        0.70        4.92      4.77 o 
   4   3   8        0.04        0.99      5.74 o 
   5   3   8        0.59       -3.51      7.67 o 
  -6   4   8        0.44        9.76     11.60 o 
  -5   4   8       11.56       36.20     11.52 o 
  -4   4   8       30.45       25.46      8.54 o 
  -3   4   8       85.97       84.14     10.82 o 
  -2   4   8      784.96      627.62     46.90 o 
   0   4   8      839.89      980.94     18.24 o 
   1   4   8      134.43      126.10      7.78 o 
   2   4   8       34.97       34.07      5.35 o 
   3   4   8      100.69      112.37     10.99 o 
   4   4   8        5.04        4.46      6.43 o 
   5   4   8        4.79       13.12      9.42 o 
  -6   5   8        1.05       -1.69     11.52 o 
  -5   5   8        1.45        2.53      8.62 o 
  -4   5   8        0.06       17.02     14.39 o 
  -3   5   8        6.71       29.61     10.35 o 
  -2   5   8        4.67        0.37      3.97 o 
   0   5   8       35.32       30.49      4.38 o 
   1   5   8      226.50      224.90     10.12 o 
   2   5   8      163.44      173.67     11.66 o 
   3   5   8      154.87      152.12     13.07 o 
   4   5   8      150.93      151.99     14.41 o 
   5   5   8        1.70        4.44      9.36 o 
  -6   6   8        2.36       -7.84     11.04 o 
  -5   6   8        0.00       11.48     10.14 o 
  -4   6   8        2.15        7.91     10.02 o 
  -3   6   8      107.42      124.81     16.44 o 
  -2   6   8        5.36       11.67      4.74 o 
  -1   6   8        2.07        6.12      3.59 o 
   0   6   8       30.33       21.59      4.09 o 
   1   6   8        2.66        1.96      3.42 o 
   2   6   8        4.84        4.99      4.66 o 
   3   6   8       70.66       77.05      9.92 o 
   4   6   8        0.48        0.49      7.09 o 
   5   6   8        0.95        7.17     11.50 o 
  -5   7   8        0.91       -8.20      9.69 o 
  -4   7   8       18.17       23.98     10.72 o 
  -3   7   8       31.28       23.28      9.37 o 
  -2   7   8        0.50        0.07      4.38 o 
  -1   7   8       74.01       72.46      7.75 o 
   0   7   8       14.18       10.20      4.33 o 
   1   7   8        0.07       -1.67      3.73 o 
   2   7   8      148.69      168.34     12.65 o 
   3   7   8        3.18        2.56      6.37 o 
   4   7   8        3.59        0.56      9.08 o 
  -5   8   8        0.22        0.84     13.63 o 
  -4   8   8        3.06       12.31     10.29 o 
  -3   8   8        3.58        8.36      8.15 o 
  -2   8   8        0.72       -2.68      5.15 o 
  -1   8   8      171.71      161.82     12.83 o 
   0   8   8       15.77       22.08      6.18 o 
   1   8   8       34.44       51.91      8.64 o 
   2   8   8       29.23       22.04      7.27 o 
   3   8   8        0.02        9.35      8.76 o 
   4   8   8        4.59       13.58     10.45 o 
  -4   9   8        1.10       -7.50      9.75 o 
  -3   9   8        5.45       15.73      9.99 o 
  -2   9   8        2.99       14.71      8.03 o 
  -1   9   8      110.60      109.91     25.13 o 
   0   9   8        8.78        6.72      5.56 o 
   1   9   8        5.84        3.45      6.21 o 
   2   9   8       15.16       13.39     10.41 o 
   3   9   8        6.69       11.97      9.93 o 
  -4  10   8        1.55       12.77     11.86 o 
  -3  10   8        0.25       -5.27      8.52 o 
  -2  10   8        0.82       -3.09      7.05 o 
  -1  10   8        0.42       -1.64      7.45 o 
   0  10   8        0.04        6.56      6.88 o 
   1  10   8        1.05        0.62      6.67 o 
   2  10   8        5.57       -4.99     10.11 o 
   3  10   8        1.39       10.05     11.62 o 
  -3  11   8        0.43       -8.19     10.53 o 
  -2  11   8        4.20       -3.81      9.25 o 
  -1  11   8        1.13        1.99      8.94 o 
   0  11   8        3.43        1.21     12.33 o 
   1  11   8        0.83       10.73     13.04 o 
   2  11   8        0.25        5.83     12.23 o 
  -1  12   8        0.00       -2.51     15.28 o 
   0  12   8        0.01       -9.71     15.83 o 
  -6   1   9        0.65       -7.86     12.04 o 
  -5   1   9       12.78       12.03      8.22 o 
  -4   1   9       35.11       15.50      6.12 o 
  -3   1   9       10.55       15.97      4.45 o 
  -1   1   9       56.42       70.03      5.24 o 
   0   1   9      143.73      153.77      7.75 o 
   1   1   9      254.16      233.06      8.88 o 
   3   1   9        3.64        5.44      4.00 o 
   4   1   9        6.65       -1.09      5.29 o 
   5   1   9        4.36        0.35      8.62 o 
  -6   2   9        3.78       -0.05     12.37 o 
  -5   2   9        2.12        4.40      8.13 o 
  -4   2   9        9.48        3.96      6.57 o 
  -3   2   9       38.79       46.88      6.20 o 
  -2   2   9       75.17       68.41      7.19 o 
  -1   2   9        5.15        3.39      2.28 o 
   0   2   9      710.88      734.76     14.62 o 
   1   2   9      183.71      168.99      8.49 o 
   2   2   9        6.21       12.03      4.08 o 
   3   2   9       55.24       51.67      7.39 o 
   4   2   9       23.63       15.80      7.16 o 
   5   2   9       11.30       15.19      9.02 o 
  -6   3   9        1.11       -2.49     13.43 o 
  -5   3   9        0.57       -2.25      8.08 o 
  -4   3   9        1.00        3.57      5.94 o 
  -3   3   9       25.52       35.84      7.42 o 
  -2   3   9      378.61      336.10     21.37 o 
   0   3   9       70.03       70.70      5.45 o 
   1   3   9      261.48      239.50     17.47 o 
   2   3   9       86.91      100.02      7.89 o 
   3   3   9       17.97       13.81      5.89 o 
   4   3   9        0.11       -2.40      5.94 o 
   5   3   9        3.73       -3.06      7.74 o 
  -6   4   9        0.02       13.11     14.62 o 
  -5   4   9        4.73       10.54     10.25 o 
  -3   4   9       88.68       79.25     13.99 o 
  -2   4   9       79.89       75.54      8.33 o 
  -1   4   9       15.06       54.73     10.99 o 
   0   4   9      140.51      141.23      7.98 o 
   1   4   9      122.84      121.18      7.89 o 
   2   4   9        9.00        5.50      3.72 o 
   3   4   9      130.68      114.64     11.21 o 
   4   4   9        3.35       -1.47      6.59 o 
   5   4   9        0.64        3.53      8.84 o 
  -6   5   9        0.17      -10.06     13.87 o 
  -5   5   9       14.85       12.47     10.04 o 
  -4   5   9        0.49       -0.32      7.07 o 
  -3   5   9       13.51       12.38      6.35 o 
  -2   5   9      178.54      142.37     13.29 o 
   0   5   9       20.25       16.47      3.84 o 
   1   5   9        0.08        6.38      3.16 o 
   2   5   9        0.66        4.66      4.63 o 
   3   5   9       45.02       47.69      9.80 o 
   4   5   9       19.33        9.33      7.65 o 
   5   5   9        0.03       12.67     10.05 o 
  -5   6   9        0.02       -1.53     11.44 o 
  -4   6   9        0.45        0.24      8.67 o 
  -3   6   9      104.82       71.14     12.21 o 
  -2   6   9        8.27       13.12      5.42 o 
  -1   6   9        0.56        1.06      3.88 o 
   0   6   9        0.02        1.59      3.19 o 
   1   6   9        0.18       15.17      4.62 o 
   2   6   9        8.96       41.91      9.44 o 
   3   6   9       33.73       34.29      8.21 o 
   4   6   9       16.01        9.09      8.21 o 
   5   6   9        0.76        9.59     11.71 o 
  -5   7   9        0.03      -11.12     11.41 o 
  -4   7   9        0.65       -5.20      8.80 o 
  -3   7   9       12.22       13.31     11.01 o 
  -2   7   9       15.74       24.63      6.86 o 
  -1   7   9        0.03       -3.00      4.13 o 
   0   7   9        2.79       -0.15      4.03 o 
   1   7   9       33.91       27.75      5.82 o 
   2   7   9        0.52       12.30      6.03 o 
   3   7   9        8.86        4.25      6.30 o 
   4   7   9        5.64       11.90     10.27 o 
  -5   8   9        0.03        2.76     11.85 o 
  -4   8   9        3.23        8.67     10.29 o 
  -3   8   9        9.81        8.38      8.41 o 
  -2   8   9        0.51        4.65      6.16 o 
  -1   8   9       33.36       45.94      8.22 o 
   0   8   9        9.60        3.19      5.84 o 
   1   8   9        3.19        8.82      7.38 o 
   2   8   9        5.07        3.16      5.57 o 
   3   8   9        0.11       -0.54      7.19 o 
   4   8   9        0.55        7.38     10.33 o 
  -4   9   9        7.27        4.25     10.69 o 
  -3   9   9        0.26        4.85      9.25 o 
  -2   9   9        7.64       11.32      8.19 o 
  -1   9   9       29.56       21.68      7.21 o 
   0   9   9        5.79       -0.08      5.97 o 
   1   9   9        0.04        2.50      6.14 o 
   2   9   9       42.85       36.04      9.08 o 
   3   9   9        0.00       -2.85      9.40 o 
  -3  10   9        2.69        1.07      9.33 o 
  -2  10   9        0.28        0.59      7.99 o 
  -1  10   9        6.25        4.38      7.97 o 
   0  10   9        3.35        1.80      6.55 o 
   1  10   9        0.60        1.72      7.17 o 
   2  10   9        5.77        4.51     10.07 o 
  -2  11   9        1.42        4.82     10.50 o 
  -1  11   9        1.89        7.19      9.64 o 
   0  11   9        2.59       10.07     10.57 o 
   1  11   9        2.30       -3.93     10.73 o 
  -6   0  10        2.33      -16.18     17.21 o 
  -5   0  10        0.86       14.25     16.18 o 
  -4   0  10      115.24      123.71     28.50 o 
  -3   0  10       76.09      105.16     13.82 o 
  -2   0  10       45.86       44.17      5.91 o 
   0   0  10      137.77      131.61     13.70 o 
   1   0  10       25.55        6.22      6.72 o 
   2   0  10       28.17       19.58      6.73 o 
   3   0  10       74.53       78.15     11.51 o 
   4   0  10        0.53        6.72      7.80 o 
   5   0  10        0.29       -0.22     12.58 o 
  -6   1  10        1.95      -21.80     17.46 o 
  -5   1  10        3.56       12.16     11.46 o 
  -4   1  10       26.46       20.51      7.14 o 
  -3   1  10       51.88       35.67      5.56 o 
  -2   1  10       29.96       20.58      4.05 o 
   0   1  10        7.32        8.72      2.63 o 
   1   1  10       72.32       71.31      6.18 o 
   2   1  10        0.58        4.75      3.56 o 
   3   1  10       24.55       21.34      5.66 o 
   4   1  10        7.09        6.89      5.88 o 
   5   1  10        4.90        1.76      9.00 o 
  -6   2  10        0.64      -10.99     12.52 o 
  -5   2  10        0.44       -5.47      9.85 o 
  -4   2  10        4.55        3.99      6.11 o 
  -3   2  10        1.09        7.77      4.23 o 
  -2   2  10      393.33      340.16     21.15 o 
   0   2  10      816.20      813.64     16.10 o 
   2   2  10        0.98        1.82      3.52 o 
   3   2  10      125.31      118.69      9.77 o 
   4   2  10        0.66        9.12      6.81 o 
   5   2  10        2.38       -2.30      7.86 o 
  -6   3  10        2.67        1.99     12.92 o 
  -5   3  10        3.44       -8.50     16.63 o 
  -4   3  10        7.11        6.26      6.39 o 
  -2   3  10      288.64      237.05     12.57 o 
  -1   3  10      126.99      149.47      8.47 o 
   0   3  10       47.55       67.25      5.59 o 
   1   3  10        8.05       23.43      5.09 o 
   2   3  10        0.03        1.37      3.65 o 
   3   3  10      318.69      355.47     17.48 o 
   4   3  10        5.53        4.55      6.87 o 
   5   3  10        8.58        5.73      8.82 o 
  -6   4  10        0.01      -13.96     12.49 o 
  -5   4  10        0.20        4.10     17.83 o 
  -3   4  10       63.70       79.49     10.14 o 
  -2   4  10        4.01        8.85      4.89 o 
  -1   4  10       62.58       75.81      6.77 o 
   0   4  10      207.51      206.78      9.19 o 
   1   4  10       18.94       16.50      4.10 o 
   2   4  10        0.84        4.91      4.50 o 
   3   4  10       99.74       99.26     10.81 o 
   4   4  10        6.67        8.35      7.57 o 
   5   4  10        0.02       -3.88      8.72 o 
  -6   5  10        0.99       -6.76     22.54 o 
  -5   5  10        6.43       -0.08     10.71 o 
  -4   5  10        0.27        9.35      9.27 o 
  -3   5  10        4.74        5.62      5.89 o 
  -2   5  10      158.20      167.62     16.70 o 
  -1   5  10       16.18       11.53      4.53 o 
   0   5  10      113.01      105.34      7.45 o 
   1   5  10        2.16       -0.22      3.27 o 
   2   5  10      113.37      103.18     10.11 o 
   4   5  10        9.32        6.82      7.60 o 
   5   5  10        0.59        3.03      9.66 o 
  -5   6  10        0.01        9.89     11.15 o 
  -4   6  10        1.50       23.10     11.45 o 
  -3   6  10       98.19      130.09     24.14 o 
  -2   6  10       68.88       61.51      8.80 o 
  -1   6  10      120.95      112.03     13.39 o 
   0   6  10       28.20       17.52      5.03 o 
   1   6  10       23.82       22.99      5.50 o 
   2   6  10       30.79       36.13      7.27 o 
   3   6  10        1.22        7.24      6.75 o 
   4   6  10        0.02        4.99      7.90 o 
  -5   7  10        0.51       -0.64     10.91 o 
  -4   7  10        5.31       19.21     10.41 o 
  -3   7  10        0.94       22.63      9.51 o 
  -2   7  10       82.73      103.59     11.35 o 
  -1   7  10        6.62        4.65      5.08 o 
   0   7  10        9.76        8.53      5.30 o 
   1   7  10       29.25       31.04      6.98 o 
   2   7  10        0.08        0.42      4.86 o 
   3   7  10        0.73        2.69      7.09 o 
   4   7  10        0.25       11.36      8.87 o 
  -4   8  10        1.16       -1.30      9.72 o 
  -3   8  10        1.82       14.99      8.71 o 
  -2   8  10       10.62       19.47      7.69 o 
  -1   8  10       85.41       77.13      9.90 o 
   0   8  10       22.52       27.09     12.38 o 
   1   8  10        3.08        7.62      5.96 o 
   2   8  10       63.37       64.76     10.90 o 
   3   8  10        2.08       -0.93      7.29 o 
   4   8  10        0.91       16.83     11.45 o 
  -4   9  10        2.54        0.90     10.88 o 
  -3   9  10        2.38       -9.26      7.99 o 
  -2   9  10        0.00        3.51      7.49 o 
  -1   9  10        0.09        3.84      6.19 o 
   0   9  10        2.75        5.46      7.15 o 
   1   9  10       25.99       28.42      8.75 o 
   2   9  10        4.38        5.28      7.31 o 
   3   9  10        3.89        1.78     10.61 o 
  -3  10  10        2.34        6.79     10.20 o 
  -2  10  10        2.00        4.23      8.65 o 
  -1  10  10        0.00        4.51      7.97 o 
   0  10  10        0.48       -3.50      6.21 o 
   1  10  10        5.82        4.67      8.01 o 
   2  10  10        3.22        4.70     11.22 o 
  -2  11  10        0.55       -1.91      9.18 o 
  -1  11  10        0.00       -5.56      8.25 o 
   0  11  10        0.06       -5.34      9.02 o 
   1  11  10        1.76       14.98     13.75 o 
  -6   1  11        0.12       -8.79     21.61 o 
  -5   1  11        0.70        2.84      8.94 o 
  -4   1  11        0.99        4.82      6.14 o 
  -3   1  11       87.88       81.51      8.72 o 
  -2   1  11      100.25       96.06      6.99 o 
  -1   1  11        7.45       15.90      7.60 o 
   0   1  11      344.65      390.98     10.82 o 
   1   1  11       14.51        6.65      3.38 o 
   2   1  11       41.82       40.98      5.96 o 
   3   1  11        1.35       -0.29      4.90 o 
   4   1  11       35.53       33.38      8.25 o 
   5   1  11        0.14        3.99      8.79 o 
  -6   2  11        0.01      -12.53     20.68 o 
  -5   2  11        6.59       12.94     10.39 o 
  -4   2  11       33.79       40.35     10.98 o 
  -2   2  11       82.79       77.40      6.54 o 
   0   2  11        0.96       -1.43      2.24 o 
   1   2  11        1.60        9.81      3.78 o 
   2   2  11      388.63      405.25     14.12 o 
   3   2  11        0.01        2.02      4.69 o 
   4   2  11        6.11       -0.59      6.28 o 
   5   2  11        3.05        9.46      8.93 o 
  -6   3  11        2.38       -8.59     21.63 o 
  -5   3  11        3.26        7.42     12.85 o 
  -4   3  11        1.92       19.69      9.44 o 
  -3   3  11        7.45        5.06      5.09 o 
  -1   3  11      125.89      119.65     11.93 o 
   0   3  11        3.90        2.77      2.78 o 
   1   3  11       96.81       95.59      7.57 o 
   2   3  11       87.79       80.19      8.04 o 
   3   3  11      377.98      371.79     18.29 o 
   4   3  11        8.73        5.15      7.12 o 
   5   3  11        0.24       -3.02      8.72 o 
  -6   4  11        0.13       -3.75     17.19 o 
  -5   4  11        3.40      -15.69     11.59 o 
  -4   4  11        2.41        5.23      6.79 o 
  -3   4  11       31.89       46.76      8.70 o 
  -2   4  11       30.27       21.77      5.71 o 
  -1   4  11        6.50       11.37      4.09 o 
   0   4  11        0.09       -3.09      3.03 o 
   1   4  11       17.96        8.32      3.77 o 
   2   4  11       29.31       24.77      5.95 o 
   3   4  11        0.00        1.14      5.63 o 
   4   4  11        3.83        1.02      7.12 o 
   5   4  11        0.07        1.44      9.61 o 
  -5   5  11        4.08        5.37     19.03 o 
  -4   5  11        0.65       19.10     20.87 o 
  -3   5  11      142.22      160.46     14.37 o 
  -2   5  11       63.00       42.25      7.35 o 
  -1   5  11        0.02        0.12      3.70 o 
   0   5  11       83.05      104.30     11.90 o 
   1   5  11       41.53       40.81      6.10 o 
   2   5  11       17.96       13.05      5.88 o 
   3   5  11       36.46       28.17      7.72 o 
   4   5  11        1.87       -3.18      7.23 o 
  -5   6  11        0.75        7.72     11.25 o 
  -4   6  11       17.16       13.26     10.56 o 
  -3   6  11      129.97      141.44     14.08 o 
  -2   6  11      209.62      194.81     18.80 o 
  -1   6  11       20.38       21.49      5.88 o 
   0   6  11       78.10       83.09      9.87 o 
   1   6  11       38.35       42.36      7.11 o 
   2   6  11        0.92        5.44      5.47 o 
   3   6  11        1.52        3.01      6.67 o 
   4   6  11        2.38        8.58      8.31 o 
  -5   7  11        0.72        1.57     11.71 o 
  -4   7  11        0.01       -8.73      8.69 o 
  -3   7  11       10.20       16.19      8.62 o 
  -2   7  11       76.71       89.46     13.62 o 
  -1   7  11        4.63       13.84      5.66 o 
   0   7  11        1.87       -0.10      5.01 o 
   1   7  11        2.13        7.13      6.50 o 
   2   7  11       41.73       33.83      7.65 o 
   3   7  11       22.91       20.21      7.89 o 
   4   7  11        0.55        0.31      8.85 o 
  -4   8  11       13.55       -7.10      9.53 o 
  -3   8  11        4.36       -9.55      7.85 o 
  -2   8  11        3.38        3.86      6.34 o 
  -1   8  11        7.49        4.01      5.53 o 
   0   8  11        0.13        4.57      6.31 o 
   1   8  11       39.53       39.36      9.70 o 
   2   8  11       11.60       16.90      7.62 o 
   3   8  11        1.31        1.47      7.39 o 
  -4   9  11        4.13        0.87     11.04 o 
  -3   9  11        0.00       -1.21      9.39 o 
  -2   9  11        1.23        6.64      7.40 o 
  -1   9  11       18.98       23.11      8.26 o 
   0   9  11        0.46       -0.90      6.50 o 
   1   9  11        7.25       14.56      7.40 o 
   2   9  11       15.80        7.34      8.31 o 
   3   9  11        0.44       -2.83      9.43 o 
  -3  10  11        0.06       -1.75     10.57 o 
  -2  10  11        1.14        2.75      8.76 o 
  -1  10  11        0.79        5.48      8.70 o 
   0  10  11        0.98        1.30      8.06 o 
   1  10  11        0.62        3.16      8.53 o 
   2  10  11        0.09       -0.24     12.24 o 
  -1  11  11        0.01        5.57      9.13 o 
   0  11  11        0.00       15.43     11.34 o 
  -6   0  12        0.41       -0.10     19.94 o 
  -5   0  12       11.07        5.58     17.59 o 
  -4   0  12      106.40      114.33     28.70 o 
  -3   0  12       47.50       59.79     11.27 o 
  -2   0  12        3.61        3.88      4.99 o 
   0   0  12       59.42       58.12      7.52 o 
   1   0  12       67.20       51.61      8.43 o 
   2   0  12      214.71      245.36     22.14 o 
   3   0  12        0.48        2.36      6.45 o 
   4   0  12      103.67      107.23     15.65 o 
   5   0  12        1.26        6.10     14.12 o 
  -6   1  12        1.07       -4.68     13.43 o 
  -5   1  12       13.01       23.38     11.29 o 
  -4   1  12        8.43       11.93      8.87 o 
  -3   1  12        0.12        5.18      4.83 o 
  -2   1  12       39.44       32.80      5.94 o 
  -1   1  12        3.12        2.27      2.74 o 
   0   1  12        0.30       -1.71      2.47 o 
   1   1  12        3.16        7.07      3.55 o 
   2   1  12       46.49       39.86      6.16 o 
   3   1  12        7.21        6.00      5.22 o 
   4   1  12        2.13       -1.47      7.17 o 
   5   1  12        0.07       -3.14     11.67 o 
  -6   2  12        0.08      -11.61     14.31 o 
  -5   2  12        0.07        6.91     10.69 o 
  -4   2  12       15.20       18.92      9.68 o 
  -3   2  12        0.75        4.54      6.76 o 
  -2   2  12        4.45        2.33      3.19 o 
  -1   2  12       63.15       52.52      5.97 o 
   0   2  12        3.53        4.31      2.83 o 
   1   2  12        4.47       12.48      4.13 o 
   2   2  12        7.55        5.41      4.53 o 
   3   2  12        1.98       -3.17      5.34 o 
   4   2  12       13.56       12.11      7.68 o 
   5   2  12        3.04        5.90      9.29 o 
  -6   3  12        4.21        0.24     16.94 o 
  -5   3  12       10.44       15.30     14.08 o 
  -4   3  12        0.57       -3.32      7.60 o 
  -3   3  12       19.77       20.22      7.14 o 
  -2   3  12        5.94        3.73      4.36 o 
  -1   3  12       10.12       26.25     14.47 o 
   0   3  12      539.58      602.32     14.96 o 
   1   3  12        1.71        4.40      3.45 o 
   2   3  12       38.80       36.81      6.37 o 
   3   3  12       56.89       49.64      8.85 o 
   4   3  12        5.71       16.99      8.26 o 
   5   3  12        0.98        0.74      9.00 o 
  -6   4  12        0.01      -14.28     16.57 o 
  -5   4  12        0.13        6.66     13.30 o 
  -4   4  12        1.66       -0.47      8.36 o 
  -3   4  12       56.03       57.45      9.62 o 
  -2   4  12       22.41       19.70      6.21 o 
  -1   4  12        3.62        3.68      3.67 o 
   0   4  12        3.75        1.81      3.63 o 
   1   4  12        6.21        6.52      4.10 o 
   2   4  12       79.41       79.48      9.05 o 
   3   4  12       25.79       42.77      8.75 o 
   4   4  12        3.54        5.75      7.90 o 
  -5   5  12        1.94       13.47     15.51 o 
  -4   5  12        4.56       29.09     21.66 o 
  -3   5  12       66.92       67.51     10.71 o 
  -2   5  12        5.79       27.90     10.84 o 
  -1   5  12       30.33       51.19      7.91 o 
   0   5  12       22.82       19.66      5.12 o 
   1   5  12       18.23       17.03      5.16 o 
   2   5  12       28.93       36.10      7.37 o 
   3   5  12       23.54       11.25      7.26 o 
   4   5  12        0.07       -7.80      7.27 o 
  -5   6  12        1.75        4.71     18.33 o 
  -4   6  12       19.79       25.80     11.77 o 
  -3   6  12       52.23       56.79     12.17 o 
  -2   6  12      125.87      153.61     13.29 o 
  -1   6  12       57.82       44.98      7.89 o 
   0   6  12        1.55       -1.38      4.69 o 
   1   6  12        1.87        1.00      5.17 o 
   2   6  12        1.65        6.90      6.04 o 
   3   6  12        5.74        4.95      7.36 o 
   4   6  12        0.87       -1.07      8.40 o 
  -5   7  12        0.68       22.91     17.31 o 
  -4   7  12        0.83        1.93      9.92 o 
  -3   7  12        0.08       -7.32      6.81 o 
  -2   7  12        0.22        1.15      5.08 o 
  -1   7  12        3.23        5.38      5.28 o 
   0   7  12       15.01        7.66      6.30 o 
   1   7  12        0.01       -1.25      5.50 o 
   2   7  12        0.28        2.00      5.78 o 
   3   7  12        1.24       10.74      7.49 o 
  -4   8  12       15.92       21.88     12.99 o 
  -3   8  12        0.60        8.46      9.28 o 
  -2   8  12       13.29       14.42      8.62 o 
  -1   8  12        0.12       10.40      6.55 o 
   0   8  12        0.16        1.03      6.77 o 
   1   8  12       40.59       43.28     10.67 o 
   2   8  12       29.36       31.63     11.28 o 
   3   8  12        1.04        2.91      8.21 o 
  -3   9  12        0.04       -5.53      8.65 o 
  -2   9  12       12.54       12.37      8.24 o 
  -1   9  12        0.45        6.26      7.40 o 
   0   9  12        4.23        4.79      7.51 o 
   1   9  12       10.20        7.44      8.33 o 
   2   9  12        3.01       10.85      9.36 o 
  -2  10  12        0.04        6.95      9.02 o 
  -1  10  12        0.18        7.14      9.87 o 
   0  10  12        0.00        2.42      8.51 o 
   1  10  12        4.52        3.58      9.17 o 
  -6   1  13        0.09       -6.96     14.66 o 
  -5   1  13        0.01        5.06     10.47 o 
  -4   1  13        8.13        4.66      8.19 o 
  -3   1  13       19.68       20.89      6.16 o 
  -2   1  13        1.85        5.51      4.65 o 
  -1   1  13       28.25       22.29      4.48 o 
   0   1  13       26.31       30.26      4.62 o 
   1   1  13        8.23       22.45      5.18 o 
   2   1  13      188.39      187.67     11.74 o 
   3   1  13        0.77        0.16      5.05 o 
   4   1  13        6.14        4.19      7.56 o 
   5   1  13        3.80       -6.35     10.48 o 
  -6   2  13        0.00       -1.43     20.48 o 
  -5   2  13        1.64       10.99     10.76 o 
  -4   2  13        2.17        8.72      8.24 o 
  -3   2  13       48.14       74.07     16.36 o 
  -1   2  13       34.65       25.51      4.87 o 
   0   2  13       33.67       31.79      5.52 o 
   1   2  13        6.29        8.31      4.12 o 
   2   2  13      120.05      122.48     10.09 o 
   3   2  13        3.80       13.02      6.86 o 
   4   2  13        0.21        1.17      7.05 o 
  -6   3  13        0.12       10.37     18.11 o 
  -5   3  13        0.46        1.66     10.21 o 
  -4   3  13        1.09       -8.85      8.15 o 
  -2   3  13       33.84       40.98      7.45 o 
  -1   3  13       40.93       38.02      6.01 o 
   0   3  13        1.95        2.97      3.38 o 
   1   3  13        1.00       -0.62      3.70 o 
   2   3  13       14.24        6.34      5.01 o 
   3   3  13       18.56       19.86      7.42 o 
   4   3  13        3.40        6.73      7.89 o 
  -5   4  13        0.01        2.77     14.53 o 
  -4   4  13        5.66       14.78      9.85 o 
  -3   4  13       39.42       57.79     11.91 o 
  -2   4  13        3.55        4.73      5.17 o 
  -1   4  13       27.38       28.68      6.79 o 
   0   4  13        7.77        6.60      4.10 o 
   1   4  13       11.66       10.04      5.10 o 
   2   4  13       12.47        1.43      5.35 o 
   3   4  13        3.86        2.97      6.69 o 
   4   4  13        2.20        0.50      7.92 o 
  -5   5  13        0.43        9.87     15.29 o 
  -4   5  13        0.00        4.45     13.19 o 
  -3   5  13      160.57      175.37     18.56 o 
  -2   5  13        0.00        1.04      5.37 o 
  -1   5  13        0.06        8.79      4.93 o 
   0   5  13      115.67      128.13     11.88 o 
   1   5  13        2.38        4.09      4.99 o 
   2   5  13        2.90        5.09      6.08 o 
   3   5  13        3.75        6.73      7.10 o 
   4   5  13        0.04       -1.30      8.48 o 
  -5   6  13        0.83      -11.05     16.56 o 
  -4   6  13        2.66       -2.81     12.90 o 
  -3   6  13        6.29        6.63      7.28 o 
  -2   6  13       38.99       41.67      8.35 o 
  -1   6  13       13.62       10.71      5.69 o 
   0   6  13        2.38       -4.13      4.82 o 
   1   6  13       18.66       10.33      6.74 o 
   2   6  13        7.41        3.83      6.70 o 
   3   6  13        0.01        8.26      7.66 o 
   4   6  13        0.30        6.98      8.62 o 
  -4   7  13        1.59        8.52     11.46 o 
  -3   7  13        0.02       -3.88      8.04 o 
  -2   7  13       14.18       16.99      7.39 o 
  -1   7  13        0.34        5.21      5.96 o 
   0   7  13       22.41       15.03      7.31 o 
   1   7  13        6.46        4.54      6.51 o 
   2   7  13       22.76       30.97     10.13 o 
   3   7  13        3.75        0.97      7.77 o 
  -4   8  13        5.12        2.78     12.80 o 
  -3   8  13        0.02       -3.86      7.63 o 
  -2   8  13        1.12        6.57      6.70 o 
  -1   8  13        2.80       11.35      7.00 o 
   0   8  13        2.27        1.58      7.24 o 
   1   8  13        1.06        2.67      7.34 o 
   2   8  13        2.19        4.29      8.12 o 
   3   8  13        1.15        2.90      9.53 o 
  -3   9  13        0.38      -12.50      9.28 o 
  -2   9  13        0.38        4.51      7.82 o 
  -1   9  13        0.14        3.31      7.41 o 
   0   9  13        2.44       10.08      8.28 o 
   1   9  13        4.75        0.40      7.47 o 
   2   9  13        0.53       -4.27      8.76 o 
  -2  10  13        3.19        5.29      9.91 o 
  -1  10  13        0.03       -3.24      9.69 o 
   0  10  13        0.04       -2.33      8.18 o 
   1  10  13        1.16        4.20      9.47 o 
  -6   0  14        0.59      -14.53     21.38 o 
  -5   0  14        0.00       -3.42     17.65 o 
  -4   0  14        3.89        3.49      9.88 o 
  -3   0  14        2.35        5.23     14.54 o 
  -2   0  14       75.29      125.91     16.17 o 
  -1   0  14      250.90      214.13     27.54 o 
   0   0  14        1.24        1.54      6.10 o 
   1   0  14      185.53      180.89     15.12 o 
   2   0  14       49.62       45.33     10.02 o 
   3   0  14        0.16       -6.83      8.28 o 
   4   0  14        4.13       19.27     18.51 o 
  -6   1  14        0.04       10.94     15.36 o 
  -5   1  14        0.04        8.30     13.60 o 
  -4   1  14        0.06       -2.19      8.11 o 
  -3   1  14       15.38        6.87      5.90 o 
  -2   1  14       12.05       11.53      5.45 o 
  -1   1  14      124.09      109.66     10.37 o 
   0   1  14       12.33       14.20      4.55 o 
   1   1  14       16.32       30.44      5.60 o 
   2   1  14      278.12      272.77     13.89 o 
   3   1  14       11.55        8.81      5.90 o 
   4   1  14        3.63        2.84      8.11 o 
  -6   2  14        0.36       -1.86     24.09 o 
  -5   2  14        8.13       17.59     12.02 o 
  -4   2  14        4.73       11.82      9.59 o 
  -3   2  14        4.39        2.00      7.20 o 
  -2   2  14       29.31       23.23      6.39 o 
  -1   2  14        0.01        3.06      3.69 o 
   0   2  14        4.02        2.05      3.71 o 
   1   2  14       49.13       40.03      6.16 o 
   2   2  14       19.18       23.10      5.95 o 
   3   2  14       15.90       15.33      7.15 o 
   4   2  14        0.00        1.63      7.98 o 
  -5   3  14        1.06       -6.31     12.46 o 
  -4   3  14        4.76        5.00      9.82 o 
  -2   3  14        0.38        7.85      7.13 o 
  -1   3  14        6.11       -0.57      3.94 o 
   0   3  14       61.14       77.54      8.88 o 
   1   3  14        7.95        8.41      5.18 o 
   2   3  14       60.17       46.67      7.67 o 
   3   3  14       11.20        3.16      6.46 o 
   4   3  14        2.24       -3.32      8.08 o 
  -5   4  14        4.52       15.31     15.47 o 
  -4   4  14        2.84        7.88     10.44 o 
  -3   4  14        2.57        4.32      8.54 o 
  -2   4  14       47.24       51.34      8.48 o 
  -1   4  14        2.67        5.59      5.37 o 
   0   4  14        0.16        0.90      4.27 o 
   1   4  14       59.28       71.64      8.87 o 
   2   4  14        0.18        0.22      5.51 o 
   3   4  14        0.03       -0.01      6.44 o 
   4   4  14        2.50       -6.81      8.36 o 
  -5   5  14        0.00       27.34     17.90 o 
  -4   5  14        0.03       -2.36     13.13 o 
  -3   5  14        8.37        9.87      8.71 o 
  -2   5  14       19.65       24.97      7.24 o 
  -1   5  14       31.08       30.54      7.52 o 
   0   5  14        1.18        3.30      4.71 o 
   1   5  14       14.73       23.95      9.24 o 
   2   5  14       24.26       31.36      8.50 o 
   3   5  14       15.16        4.86      7.34 o 
   4   5  14        0.55        7.59      9.10 o 
  -5   6  14        0.45       12.09     16.79 o 
  -4   6  14        4.80       -7.08     13.39 o 
  -3   6  14        2.86       -5.50      6.04 o 
  -2   6  14       21.97       24.98      7.57 o 
  -1   6  14        5.26        7.34      5.86 o 
   0   6  14       32.01       35.52      8.00 o 
   1   6  14       32.72       29.72      8.93 o 
   2   6  14        0.43       -1.93      6.58 o 
   3   6  14        0.01       -4.21      7.98 o 
  -4   7  14       14.05       19.79     16.51 o 
  -3   7  14        0.32        3.12      9.43 o 
  -2   7  14        2.56       10.16      6.57 o 
  -1   7  14       16.81       25.18      7.60 o 
   0   7  14        4.34        4.78      6.40 o 
   1   7  14       36.57       40.38     10.51 o 
   2   7  14        0.40       -5.38      7.46 o 
   3   7  14        0.02        2.39      8.95 o 
  -4   8  14       14.80       11.38     17.78 o 
  -3   8  14        2.91        1.97      9.22 o 
  -2   8  14        0.02        5.58      6.23 o 
  -1   8  14        1.76        5.11      6.89 o 
   0   8  14        0.07        0.56      6.77 o 
   1   8  14        2.07        6.14      7.82 o 
   2   8  14        0.01      -11.51      8.54 o 
  -3   9  14        0.32        2.97     10.83 o 
  -2   9  14        1.16        6.24      8.15 o 
  -1   9  14        0.26       -2.68      7.66 o 
   0   9  14        0.45        1.33      7.51 o 
   1   9  14        0.32       -2.22      7.91 o 
  -1  10  14        1.58        2.49     10.10 o 
   0  10  14        0.07        0.76      8.64 o 
  -5   1  15        0.62        0.37     12.80 o 
  -4   1  15       13.92       28.78     11.68 o 
  -3   1  15        0.54        9.88      6.76 o 
  -1   1  15       66.27       69.50      9.57 o 
   0   1  15        0.01       -3.95      4.94 o 
   1   1  15        1.47        2.21      4.82 o 
   2   1  15      135.31      112.64     11.65 o 
   3   1  15        0.41       -3.44      5.61 o 
   4   1  15        0.74       -2.33      7.91 o 
  -5   2  15        7.27        5.76     12.43 o 
  -4   2  15       14.37       12.21     10.00 o 
  -3   2  15       18.62       23.13      9.36 o 
  -2   2  15       35.12       53.81      8.61 o 
  -1   2  15        0.12       10.60      5.84 o 
   0   2  15        7.62        0.96      3.97 o 
   1   2  15       11.26       11.87      5.51 o 
   2   2  15        1.95        4.56      5.63 o 
   3   2  15        1.85       -0.45      6.63 o 
   4   2  15        6.95       15.55      9.25 o 
  -5   3  15        1.34        8.85     12.29 o 
  -4   3  15        2.12       -0.92     10.11 o 
  -3   3  15        0.00       -2.76      7.96 o 
  -2   3  15        3.44        8.81      7.50 o 
  -1   3  15        1.26        0.42      5.23 o 
   0   3  15        1.97        6.09      4.77 o 
   1   3  15        6.77        6.31      5.40 o 
   2   3  15       62.60       60.75     10.76 o 
   3   3  15       14.67       13.26      7.57 o 
   4   3  15        1.80        8.32      8.73 o 
  -5   4  15        0.79        6.86     16.06 o 
  -4   4  15        0.25       -0.03      9.96 o 
  -3   4  15      132.25      130.92     19.69 o 
  -2   4  15        1.16        2.08      7.24 o 
  -1   4  15       12.64       29.97      7.60 o 
   0   4  15       27.30       28.88      6.94 o 
   1   4  15       47.19       62.10      9.03 o 
   2   4  15        0.92       -4.56      5.83 o 
   3   4  15        3.01        4.16      7.84 o 
   4   4  15        1.74        5.61      9.41 o 
  -5   5  15        0.00       11.68     16.66 o 
  -4   5  15        4.28        6.14     11.01 o 
  -3   5  15       16.37       12.68      9.94 o 
  -2   5  15        3.20        8.37      8.04 o 
  -1   5  15       32.47       20.78      7.78 o 
   0   5  15        0.02        0.19      5.10 o 
   1   5  15        0.31       -0.04      5.75 o 
   2   5  15        0.50       -1.25      7.23 o 
   3   5  15        0.07       -5.59      7.16 o 
  -4   6  15        7.43        0.66     14.89 o 
  -3   6  15        2.02        0.06      9.64 o 
  -2   6  15        1.89        2.36      6.10 o 
  -1   6  15        0.03        1.14      5.85 o 
   0   6  15       33.66       27.92      8.35 o 
   1   6  15       12.51        2.83      6.61 o 
   2   6  15        7.90        7.48      8.37 o 
   3   6  15        0.01        0.18      8.55 o 
  -4   7  15        8.89        7.78     16.84 o 
  -3   7  15        7.53        7.60     15.17 o 
  -2   7  15        0.16        9.22      7.41 o 
  -1   7  15        0.08        4.05      6.67 o 
   0   7  15        1.08        5.27      7.09 o 
   1   7  15        3.20       12.68      8.77 o 
   2   7  15        0.00        6.34      8.07 o 
  -3   8  15        2.68       -0.27     13.88 o 
  -2   8  15        0.04       -1.75      6.92 o 
  -1   8  15        2.72        0.50      7.59 o 
   0   8  15        4.65       13.09      8.51 o 
   1   8  15        0.26        6.22      8.58 o 
   2   8  15        1.74       -1.42      9.11 o 
  -2   9  15        0.47        0.94      9.02 o 
  -1   9  15        3.58        6.07      9.26 o 
   0   9  15        0.10        3.24      8.25 o 
   1   9  15        0.07        2.06      8.91 o 
  -5   0  16        2.96      -12.30     18.54 o 
  -4   0  16       14.48       23.49     21.08 o 
  -3   0  16        6.94        7.95     10.13 o 
  -2   0  16       72.74       64.68     13.55 o 
  -1   0  16       24.07       25.50     10.74 o 
   0   0  16        1.19       -8.36      8.05 o 
   1   0  16      115.18      107.66     18.32 o 
   2   0  16        0.00       -9.80      6.53 o 
   3   0  16        1.50       -9.60      7.71 o 
   4   0  16        0.02        8.54     14.32 o 
  -5   1  16        0.51       -1.28     14.76 o 
  -4   1  16        1.25        6.58      9.81 o 
  -3   1  16        0.51       -0.31      7.88 o 
  -1   1  16        7.65        7.41      6.26 o 
   0   1  16        3.25       -0.67      5.51 o 
   1   1  16      249.14      238.21     20.73 o 
   2   1  16       13.43        8.01      6.03 o 
   3   1  16        0.13        2.19      8.24 o 
   4   1  16        7.11        6.30      9.93 o 
  -5   2  16        3.69        4.26     11.94 o 
  -4   2  16        1.75        6.09     10.01 o 
  -3   2  16        0.73       -0.75      7.89 o 
  -2   2  16       27.68       35.98     11.51 o 
  -1   2  16        4.17        4.06      6.24 o 
   0   2  16        0.33        0.62      6.32 o 
   1   2  16       17.36       17.68      6.55 o 
   2   2  16       36.31       31.28      8.07 o 
   3   2  16       28.26       24.14      8.62 o 
   4   2  16        0.50        0.94      8.59 o 
  -5   3  16        0.13        5.40     12.72 o 
  -4   3  16       12.73       10.34     10.91 o 
  -3   3  16        8.11        1.94      8.64 o 
  -2   3  16        6.68       18.75      9.61 o 
  -1   3  16        0.18        5.05      7.33 o 
   0   3  16        1.26        2.08      5.12 o 
   1   3  16        0.25        4.68      5.62 o 
   2   3  16        2.47        2.16      6.82 o 
   3   3  16        0.15        7.64      8.82 o 
  -5   4  16        0.00      -13.13     15.85 o 
  -4   4  16        6.46       10.54     11.66 o 
  -3   4  16       24.08       29.25     11.58 o 
  -2   4  16        0.15       -2.58      8.10 o 
  -1   4  16        1.86        9.72      8.14 o 
   0   4  16        3.76        2.04      5.59 o 
   1   4  16        0.77        4.62      5.37 o 
   2   4  16        0.03        5.48      6.89 o 
   3   4  16        4.83       12.62      9.51 o 
  -4   5  16        0.21       -8.85     11.22 o 
  -3   5  16       16.28       16.35     11.06 o 
  -2   5  16        1.48        3.03      8.73 o 
  -1   5  16        0.66        0.43      5.78 o 
   0   5  16       20.83       21.25      7.52 o 
   1   5  16        0.09        0.67      5.86 o 
   2   5  16        5.17       -6.07      7.74 o 
   3   5  16        3.34       -2.67      9.08 o 
  -4   6  16        0.09      -13.21     14.58 o 
  -3   6  16       15.72       -1.32     10.52 o 
  -2   6  16        1.27        4.72      8.88 o 
  -1   6  16        0.59        6.05      6.57 o 
   0   6  16        2.95        5.07      6.81 o 
   1   6  16       10.79        4.38      7.47 o 
   2   6  16        0.25        6.41      8.64 o 
  -3   7  16        0.78       -6.32     13.87 o 
  -2   7  16        1.44        0.61      9.37 o 
  -1   7  16       21.98       17.27      8.04 o 
   0   7  16        1.32        1.92      7.45 o 
   1   7  16        0.09        1.07      8.16 o 
   2   7  16        0.04        2.97      8.95 o 
  -3   8  16        0.06       -6.52     15.16 o 
  -2   8  16        7.19        7.47      8.49 o 
  -1   8  16        0.13        1.41      8.36 o 
   0   8  16        0.55       -2.98      8.28 o 
   1   8  16        1.46        1.01      8.73 o 
  -1   9  16        0.07       11.86      9.42 o 
   0   9  16        2.42        3.10      9.36 o 
  -5   1  17        0.14      -12.13     14.54 o 
  -4   1  17        6.29       15.02     10.88 o 
  -3   1  17        0.14       -3.83      8.32 o 
  -2   1  17        3.83       16.64      7.77 o 
   0   1  17        0.00        4.16      6.53 o 
   1   1  17        9.75       25.33      8.74 o 
   2   1  17        0.01       -2.41      6.55 o 
   3   1  17        6.61       -1.17      7.01 o 
  -5   2  17        0.08       11.85     16.86 o 
  -4   2  17        4.05        2.04     10.71 o 
  -3   2  17        4.71        6.81      9.16 o 
  -2   2  17       25.57       29.26     11.70 o 
  -1   2  17        3.07        3.19      6.49 o 
   0   2  17       33.85       42.47      9.59 o 
   1   2  17       12.79        8.26      7.70 o 
   2   2  17        7.99        0.67      7.12 o 
   3   2  17        1.41        2.71      8.41 o 
  -5   3  17        0.00        1.45     13.15 o 
  -4   3  17        7.48        2.73     11.53 o 
  -3   3  17        1.19        1.21      8.72 o 
  -2   3  17        0.36        4.50      8.98 o 
  -1   3  17        4.45        9.83      8.44 o 
   0   3  17        2.76       -3.62      6.77 o 
   1   3  17        0.05        4.24      6.22 o 
   2   3  17        5.77        7.43      7.60 o 
   3   3  17        0.00       -3.42      8.67 o 
  -4   4  17        0.28        1.72     11.31 o 
  -3   4  17       30.69       29.56     12.31 o 
  -2   4  17        0.97       -3.83      8.27 o 
  -1   4  17       18.60        8.47      9.10 o 
   0   4  17       32.19       39.23     11.88 o 
   1   4  17        3.09       -1.21      5.98 o 
   2   4  17        3.09        2.85      7.05 o 
   3   4  17        0.89        0.77      8.86 o 
  -4   5  17        3.12       -3.37     11.48 o 
  -3   5  17        0.96        2.39     10.45 o 
  -2   5  17        5.60       12.28     10.33 o 
  -1   5  17        6.39        6.19      9.10 o 
   0   5  17        4.68        1.30      6.81 o 
   1   5  17        0.04       -0.32      6.48 o 
   2   5  17        0.12        2.00      8.20 o 
  -4   6  17        1.46       -8.47     15.54 o 
  -3   6  17        0.02        4.41     11.47 o 
  -2   6  17        0.21        0.49      9.72 o 
  -1   6  17        0.24        9.56     10.16 o 
   0   6  17        0.02       -3.34      6.73 o 
   1   6  17        0.07        0.54      7.81 o 
   2   6  17        0.68        3.31      8.59 o 
  -3   7  17        1.04        5.46     14.95 o 
  -2   7  17        3.01       -5.19     10.36 o 
  -1   7  17        4.57        8.50      7.66 o 
   0   7  17        2.45        0.87      8.07 o 
   1   7  17        1.00       12.07      9.02 o 
  -2   8  17        0.24       -6.78     10.51 o 
  -1   8  17        0.00        2.25      8.78 o 
   0   8  17        0.11       10.43      9.64 o 
  -5   0  18        4.21        8.70     25.09 o 
  -4   0  18        1.31      -11.46     17.99 o 
  -3   0  18        0.83       -0.50     10.59 o 
  -2   0  18        0.17       -5.09      9.30 o 
  -1   0  18        0.04        8.40     11.07 o 
   0   0  18       49.49       63.68     16.14 o 
   1   0  18        0.25       -5.20      9.91 o 
   2   0  18       13.66        3.30     12.15 o 
   3   0  18        8.43        6.30     14.78 o 
  -5   1  18        6.18        7.62     17.26 o 
  -4   1  18        2.42       12.85     15.21 o 
  -3   1  18        1.03        1.49      9.52 o 
  -2   1  18       13.87        8.19      7.51 o 
  -1   1  18        5.54        8.79      7.34 o 
   0   1  18        6.73        9.84      7.89 o 
   1   1  18      182.80      188.56     17.64 o 
   2   1  18        7.79        5.29      8.72 o 
   3   1  18        0.32       -3.04      8.94 o 
  -4   2  18       16.89       19.73     12.34 o 
  -3   2  18        0.53       -1.53      8.98 o 
  -2   2  18        0.00        6.81      8.72 o 
  -1   2  18        0.85        6.56      7.64 o 
   0   2  18       11.51       13.83      8.24 o 
   1   2  18        5.28       11.78      8.54 o 
   2   2  18        0.66       -9.36      8.00 o 
   3   2  18        0.01        6.59      9.64 o 
  -4   3  18        0.23        4.69     11.33 o 
  -3   3  18        1.48       -0.44      9.20 o 
  -2   3  18        0.12        3.86      9.44 o 
  -1   3  18        2.77        2.36      8.92 o 
   0   3  18        0.01       -6.52      8.22 o 
   1   3  18        4.93        9.22      8.48 o 
   2   3  18        2.23        1.04      8.09 o 
   3   3  18        0.10        2.59      9.52 o 
  -4   4  18        0.03        4.12     12.32 o 
  -3   4  18        0.65        6.06     10.83 o 
  -2   4  18        0.00       -2.06      9.13 o 
  -1   4  18       12.90       17.26     10.26 o 
   0   4  18        2.03        0.31      9.24 o 
   1   4  18        3.56        5.44     10.51 o 
   2   4  18        1.48        9.10      8.36 o 
  -4   5  18        0.94       -4.81     12.77 o 
  -3   5  18        1.18        3.74     11.48 o 
  -2   5  18        3.47        2.82     10.14 o 
  -1   5  18        0.66        8.24      9.42 o 
   0   5  18        7.75       13.31     10.43 o 
   1   5  18        0.06        0.96      7.44 o 
   2   5  18       10.51       10.24      9.13 o 
  -3   6  18        0.01        9.34     12.15 o 
  -2   6  18        0.10       -5.69     10.72 o 
  -1   6  18        0.00       -4.08      9.70 o 
   0   6  18        5.50       23.02     13.24 o 
   1   6  18        6.31       10.31      9.61 o 
  -2   7  18        3.28       -0.30     10.62 o 
  -1   7  18        0.04       -1.03     10.03 o 
   0   7  18        0.50        2.37      9.00 o 
   1   7  18        1.21        6.33      9.25 o 
  -4   1  19        2.40       -1.32     16.32 o 
  -3   1  19        2.28        2.19     10.12 o 
  -2   1  19        9.83        0.96      9.22 o 
   0   1  19       17.02       14.15      9.19 o 
   1   1  19        0.95       -3.42      8.30 o 
   2   1  19        0.61        6.36      9.54 o 
  -4   2  19       21.61       12.96     13.00 o 
  -3   2  19        8.10        4.44     10.96 o 
  -2   2  19        0.82        4.42      9.24 o 
  -1   2  19       12.27        2.40      9.20 o 
   0   2  19        1.03        5.72      8.17 o 
   1   2  19        0.07        2.97      9.01 o 
   2   2  19        1.04       -8.17     10.77 o 
  -4   3  19        0.01        6.43     12.75 o 
  -3   3  19        6.46        3.33     10.67 o 
  -2   3  19        1.31        2.32      9.79 o 
  -1   3  19        5.61        2.60      9.27 o 
   0   3  19       29.03       23.52     12.75 o 
   1   3  19        2.30        1.48      8.91 o 
   2   3  19        0.63       -3.62     11.22 o 
  -4   4  19        9.81       22.94     13.35 o 
  -3   4  19        6.99       -5.73     11.02 o 
  -2   4  19        0.79        1.73     10.68 o 
  -1   4  19       10.53       11.33     10.71 o 
   0   4  19        0.61       -1.40      9.64 o 
   1   4  19        1.59       -6.82     11.50 o 
   2   4  19        3.87       17.39     11.98 o 
  -3   5  19        0.12       -0.28     12.38 o 
  -2   5  19        0.19       -9.06     10.62 o 
  -1   5  19        1.12       -3.54      9.86 o 
   0   5  19        0.17        1.17     10.94 o 
   1   5  19        0.53       -3.18     11.65 o 
  -2   6  19        0.00        8.30     12.50 o 
  -1   6  19        5.58        2.55     11.34 o 
   0   6  19        0.91       -7.57     10.91 o 
   1   6  19        8.14       23.19     14.15 o 
  -1   7  19        2.93       -2.10     12.54 o 
  -4   0  20        0.70       17.43     22.62 o 
  -3   0  20        0.54       -0.98     17.34 o 
  -2   0  20        2.19        9.13     12.48 o 
  -1   0  20        0.92       11.91     13.25 o 
   0   0  20        0.04        2.15     12.89 o 
   1   0  20       35.74       43.50     17.24 o 
   2   0  20        4.23        5.74     24.34 o 
  -4   1  20        0.02       -3.95     16.86 o 
  -3   1  20        0.27       -2.83      9.93 o 
  -2   1  20        0.01       -4.61     10.20 o 
  -1   1  20        0.48       -0.45      8.35 o 
   0   1  20       36.44       38.43     11.31 o 
   1   1  20        3.36       -3.90      9.02 o 
   2   1  20        0.15       -2.90     10.27 o 
  -4   2  20        3.27        9.62     18.89 o 
  -3   2  20        0.76       -5.90     11.14 o 
  -2   2  20        2.79       -0.25     10.91 o 
  -1   2  20        2.12        5.07     10.38 o 
   0   2  20        2.51       12.88      9.74 o 
   1   2  20        1.79        6.50      9.90 o 
   2   2  20        0.06       -1.90     12.14 o 
  -3   3  20        3.10        4.20     12.08 o 
  -2   3  20        0.71       13.54     11.15 o 
  -1   3  20        3.06        3.03     10.61 o 
   0   3  20       19.29       22.08     12.91 o 
   1   3  20        0.28        2.27     10.44 o 
  -3   4  20        1.47       -4.07     12.20 o 
  -2   4  20        0.53       -3.63     11.31 o 
  -1   4  20        0.14       -3.57     10.52 o 
   0   4  20        3.52        7.43     11.66 o 
   1   4  20        0.51       -1.32     12.63 o 
  -2   5  20        0.49       -0.42     11.56 o 
  -1   5  20        1.48        3.80     11.81 o 
   0   5  20        1.06        3.03     13.13 o 
  -1   6  20        0.15        0.60     12.75 o 
  -3   1  21        0.36        7.71     15.67 o 
  -2   1  21        0.02       -8.74     10.94 o 
  -1   1  21        0.50       -1.82      9.13 o 
   0   1  21       16.48       21.41     11.12 o 
   1   1  21        6.35       -0.09     10.30 o 
  -3   2  21        0.11       -0.06     11.29 o 
  -2   2  21        2.23       -1.95     10.95 o 
  -1   2  21        8.69       11.64     12.45 o 
   0   2  21        0.82        3.90      9.77 o 
   1   2  21        2.66        7.27     10.70 o 
  -3   3  21        0.47       -3.02     12.36 o 
  -2   3  21        0.30       -5.97     11.16 o 
  -1   3  21        7.20        2.23     11.30 o 
   0   3  21        9.69       17.16     12.21 o 
   1   3  21        2.28       -6.84     11.97 o 
  -2   4  21        0.84        6.71     12.34 o 
  -1   4  21        4.47        2.64     12.46 o 
   0   4  21        5.63       -3.26     12.00 o 
  -2   0  22        6.05       17.49     23.99 o 
  -1   0  22        0.20        3.39     14.76 o 
   0   0  22        0.29      -11.38     15.24 o 
  -2   1  22        0.02       -3.21     12.07 o 
  -1   1  22        1.04        1.07     12.22 o 
   0   1  22        1.94        7.37     10.89 o 
  -2   2  22        2.40       -5.93     12.39 o 
  -1   2  22        0.18       11.02     12.97 o 
   0   2  22        1.40        7.44     12.74 o 
  -1   3  22        1.50        4.50     13.28 o 
                                                 
